# Supplementary material for: Bacterial communities associated with an island radiation of lichen-forming fungi
Source: PLoS One. 2024 Mar 18;19(3):e0298599. doi: 10.1371/journal.pone.0298599 (PMC10947700; doi:10.1371/journal.pone.0298599)
Supplement: S1 Table — (XLSX) [file pone.0298599.s003.xlsx]

## Sheet: Hoja1
Orden filogenia	ID	Species	Collector number	Island	Secondary chemistry	Latitude	Longitude
80	M100	Ramalina erosa	coll. num.: Pérez-Ortega 6809	Porto Santo	Divaricatic acid	33.0794	-16.3346
280	M101	Ramalina maderensis	coll. num.: Pérez-Ortega 6528	Fuerteventura	Lecanoric acid	28.0903	-14.3778
279	M102	Ramalina maderensis	coll. num.: Pérez-Ortega 6229	Lanzarote	Protocetraric acid	29.1867	-13.4808
271	M103	Ramalina maderensis	coll. num.: Pérez-Ortega 6547	Fuerteventura	Protocetraric acid	28.5474	-13.9569
287	M104	Ramalina maderensis	coll. num.: Pérez-Ortega 6564	Fuerteventura	Protocetraric acid	28.5474	-13.9569
175	M105	Ramalina decipiens	coll. num.: Pérez-Ortega 6227	Lanzarote	Salazinic acid	29.1847	-13.4814
154	M106	Ramalina decipiens	coll. num.: Pérez-Ortega 5816	El Hierro	Salazinic acid	27.7947	-17.9222
255	M107	Ramalina maderensis	coll. num.: Pérez-Ortega 5906	El Hierro	Lecanoric acid	27.8269	-17.9181
138	M108	Ramalina decipiens	coll. num.: Blázquez 66	La Palma	Salazinic acid	28.4772	-17.8503
212	M109	Ramalina maderensis	coll. num.: Blázquez 81	La Palma	Lecanoric acid	28.4911	-17.8303
113	M110	Ramalina decipiens	coll. num.: Pérez-Ortega 7816	Tenerife	Salazinic acid	28.5647	-16.2949
64	M111	Ramalina hamulosa	coll. num.: Pérez-Ortega 7863	La Gomera	Salazinic acid	28.0753	-17.2372
196	M112	Ramalina fortunatarum	coll. num.: Pérez-Ortega 7817	Tenerife	4-O-Demethylbarbatic acid	28.5636	-16.2961
134	M113	Ramalina decipiens	coll. num.: Pérez-Ortega 7587	La Gomera	Salazinic acid	28.1906	-17.2292
195	M114	Ramalina fortunatarum	coll. num.: Pérez-Ortega 7723	Tenerife	4-O-Demethylbarbatic acid	28.5636	-16.2961
49	M115	Ramalina gomerana	coll. num.: Pérez-Ortega 7855	La Gomera	Salazinic acid	28.1092	-17.2161
41	M116	Ramalina papyracea	coll. num.: Blázquez 101	La Palma	Salazinic acid	28.4711	-17.8364
151	M117	Ramalina decipiens	coll. num.: Blázquez 159	La Palma	Salazinic acid	28.4864	-17.8508
30	M118	Ramalina sp. 1	coll. num.: Pérez-Ortega 7206	Porto Santo	Salazinic acid	33.0939	-16.3033
136	M119	Ramalina decipiens	coll. num.: Blázquez 227	La Palma	Salazinic acid	28.4864	-17.8508
130	M120	Ramalina decipiens	coll. num.: Pérez-Ortega 7843	La Gomera	Salazinic acid	28.0753	-17.2372
146	M121	Ramalina decipiens	coll. num.: Blázquez 214	La Palma	Salazinic acid	28.4864	-17.8508
183	M122	Ramalina sp. 2	coll. num.: Pérez-Ortega 7897	Tenerife	Salazinic acid	28.5426	-16.2198
157	M123	Ramalina decipiens	coll. num.: Pérez-Ortega 6108	Lanzarote	Salazinic acid	29.1094	-13.5267
143	M124	Ramalina decipiens	coll. num.: Pérez-Ortega 5912	El Hierro	Salazinic acid	27.8269	-17.9181
277	M125	Ramalina maderensis	coll. num.: Pérez-Ortega 6234	Lanzarote	Protocetraric acid	29.1847	-13.4814
141	M126	Ramalina decipiens	coll. num.: Pérez-Ortega 6067	El Hierro	Salazinic acid	27.7503	-18.1267
	M127	Ramalina maderensis	coll. num.: Pérez-Ortega 6235	Lanzarote	Lecanoric acid	29.1867	-13.4808
158	M128	Ramalina decipiens	coll. num.: Pérez-Ortega 6466	Fuerteventura	Salazinic acid	28.6458	-13.9592
167	M129	Ramalina decipiens	coll. num.: Pérez-Ortega 6490	Fuerteventura	Salazinic acid	28.6458	-13.9592
173	M130	Ramalina decipiens	coll. num.: Pérez-Ortega 6231	Lanzarote	Salazinic acid	29.1867	-13.4808
126	M131	Ramalina decipiens	coll. num.: Pérez-Ortega 6512	Fuerteventura	Salazinic acid	28.6458	-13.9592
137	M132	Ramalina decipiens	coll. num.: Blázquez 163	La Palma	Salazinic acid	28.4864	-17.8508
	M133	Ramalina maderensis	coll. num.: Pérez-Ortega 6084	Lanzarote	Lecanoric acid	29.1142	-13.5378
9	M134	Ramalina pluviariae	coll. num.: Pérez-Ortega 6551	Fuerteventura	Protocetraric acid	28.5474	-13.9569
283	M135	Ramalina maderensis	coll. num.: Pérez-Ortega 6403	Fuerteventura	Protocetraric acid	28.6306	-13.9247
89	M136	Ramalina erosa	coll. num.: Pérez-Ortega 6799	Porto Santo	Divaricatic acid	33.0794	-16.3346
248	M137	Ramalina maderensis	coll. num.: Pérez-Ortega 7127	Porto Santo	Lecanoric acid	33.0939	-16.3033
72	M138	Ramalina erosa	coll. num.: Pérez-Ortega 7097	Porto Santo	Divaricatic acid	33.0668	-16.3378
171	M139	Ramalina decipiens	coll. num.: Pérez-Ortega 6205	Lanzarote	Salazinic acid	29.1847	-13.4814
179	M143	Ramalina decipiens	coll. num.: Pérez-Ortega 6221	Lanzarote	Salazinic acid	29.1847	-13.4814
180	M144	Ramalina decipiens	coll. num.: Pérez-Ortega 6322	Lanzarote	Salazinic acid	29.0011	-13.6433
16	M146	Ramalina nematodes	coll. num.: Pérez-Ortega 6979	Porto Santo	Salazinic acid	33.0816	-16.3349
18	M147	Ramalina nematodes	coll. num.: Pérez-Ortega 6891	Porto Santo	Protocetraric acid	33.0816	-16.3349
77	M148	Ramalina erosa	coll. num.: Pérez-Ortega 7073	Porto Santo	Divaricatic acid	33.0668	-16.3378
174	M149	Ramalina decipiens	coll. num.: Pérez-Ortega 6247	Lanzarote	Salazinic acid	29.1847	-13.4814
22	M150	Ramalina nematodes	coll. num.: Pérez-Ortega 6968	Porto Santo	Salazinic acid	33.0816	-16.3349
15	M151	Ramalina nematodes	coll. num.: Pérez-Ortega 6967	Porto Santo	Salazinic acid	33.0816	-16.3349
46	M152	Ramalina papyracea	coll. num.: Pérez-Ortega 6021	El Hierro	Salazinic acid	27.7536	-18.1442
239	M153	Ramalina maderensis	coll. num.: Pérez-Ortega 7149	Porto Santo	Lecanoric acid	33.0471	-16.3679
57	M154	Ramalina hamulosa	coll. num.: Pérez-Ortega 8098	La Gomera	Salazinic acid	28.1294	-17.3253
61	M155	Ramalina hamulosa	coll. num.: Pérez-Ortega 7592	La Gomera	Salazinic acid	28.1294	-17.3253
54	M156	Ramalina hamulosa	coll. num.: Pérez-Ortega 7593	La Gomera	Salazinic acid	28.1294	-17.3253
201	M157	Ramalina fortunatarum	coll. num.: Pérez-Ortega 7922	Tenerife	4-O-Demethylbarbatic acid	28.5647	-16.2949
216	M158	Ramalina maderensis	coll. num.: Blázquez 87	La Palma	Lecanoric acid	28.4911	-17.8303
	M159	Ramalina hamulosa	coll. num.: Pérez-Ortega 7593	La Gomera	Salazinic acid	28.1294	-17.3253
55	M160	Ramalina hamulosa	coll. num.: Pérez-Ortega 8099	La Gomera	Salazinic acid	28.1294	-17.3253
	M161	Ramalina maderensis	coll. num.: Pérez-Ortega 7716	La Gomera	Lecanoric acid	28.1894	-17.2164
133	M162	Ramalina decipiens	coll. num.: Pérez-Ortega 7844	La Gomera	Salazinic acid	28.0753	-17.2372
198	M163	Ramalina fortunatarum	coll. num.: Pérez-Ortega 7809	Tenerife	4-O-Demethylbarbatic acid	28.5581	-16.2056
205	M164	Ramalina fortunatarum	coll. num.: Pérez-Ortega 7911	Tenerife	4-O-Demethylbarbatic acid	28.5581	-16.2056
218	M165	Ramalina maderensis	coll. num.: Blázquez 77	La Palma	Lecanoric acid	28.4911	-17.8303
66	M166	Ramalina hamulosa	coll. num.: Pérez-Ortega 7801	La Gomera	Salazinic acid	28.0753	-17.2372
50	M167	Ramalina gomerana	coll. num.: Pérez-Ortega 7938	La Gomera	Salazinic acid	28.1311	-17.3231
278	M168	Ramalina maderensis	coll. num.: Blázquez 78	La Palma	Lecanoric acid	28.4911	-17.8303
206	M169	Ramalina fortunatarum	coll. num.: Pérez-Ortega 7722	Tenerife	4-O-Demethylbarbatic acid	28.5636	-16.2961
119	M170	Ramalina decipiens	coll. num.: Pérez-Ortega 7645	La Gomera	Salazinic acid	28.1311	-17.3231
132	M171	Ramalina decipiens	coll. num.: Pérez-Ortega 7573	La Gomera	Salazinic acid	28.1906	-17.2292
202	M172	Ramalina fortunatarum	coll. num.: Pérez-Ortega 7719	Tenerife	4-O-Demethylbarbatic acid	28.5636	-16.2961
213	M173	Ramalina maderensis	coll. num.: Blázquez 70	La Palma	Lecanoric acid	28.4911	-17.8303
52	M174	Ramalina hamulosa	coll. num.: Pérez-Ortega 8142	Tenerife	Salazinic acid	28.3474	-16.8472
60	M175	Ramalina hamulosa	coll. num.: Pérez-Ortega 7681	La Gomera	Salazinic acid	28.1294	-17.3253
140	M176	Ramalina decipiens	coll. num.: Pérez-Ortega 7786	La Gomera	Salazinic acid	28.1894	-17.2164
58	M177	Ramalina hamulosa	coll. num.: Pérez-Ortega 8105	La Gomera	Salazinic acid	28.1294	-17.3253
123	M178	Ramalina decipiens	coll. num.: Pérez-Ortega 8023	Tenerife	Salazinic acid	28.3283	-16.8561
117	M180	Ramalina decipiens	coll. num.: Pérez-Ortega 7667	La Gomera	Salazinic acid	28.1311	-17.3231
39	M181	Ramalina papyracea	coll. num.: Pérez-Ortega 8164	Tenerife	Salazinic acid	28.3474	-16.8472
200	M182	Ramalina fortunatarum	coll. num.: Pérez-Ortega 7718	Tenerife	4-O-Demethylbarbatic acid	28.5636	-16.2961
53	M183	Ramalina hamulosa	coll. num.: Pérez-Ortega 8131	Tenerife	Salazinic acid	28.3474	-16.8472
	M184	Ramalina papyracea	coll. num.: Pérez-Ortega 8164	Tenerife	Salazinic acid	28.3474	-16.8472
65	M185	Ramalina hamulosa	coll. num.: Pérez-Ortega 7804	La Gomera	Salazinic acid	28.0753	-17.2372
120	M186	Ramalina decipiens	coll. num.: Pérez-Ortega 7484	Tenerife	Salazinic acid	28.5426	-16.2198
207	M187	Ramalina fortunatarum	coll. num.: Pérez-Ortega 7819	Tenerife	4-O-Demethylbarbatic acid	28.5636	-16.2961
	M188	Ramalina maderensis	coll. num.: Pérez-Ortega 7570	Tenerife	Lecanoric acid	28.3724	-16.8353
203	M189	Ramalina fortunatarum	coll. num.: Pérez-Ortega 7628	Tenerife	4-O-Demethylbarbatic acid	28.3724	-16.8353
121	M190	Ramalina decipiens	coll. num.: Pérez-Ortega 7815	Tenerife	Salazinic acid	28.5647	-16.2949
199	M191	Ramalina fortunatarum	coll. num.: Pérez-Ortega 7713	Tenerife	4-O-Demethylbarbatic acid	28.5636	-16.2961
59	M192	Ramalina hamulosa	coll. num.: Pérez-Ortega 8128	La Gomera	Salazinic acid	28.1311	-17.3231
131	M193	Ramalina decipiens	coll. num.: Pérez-Ortega 7621	Tenerife	Salazinic acid	28.3724	-16.8353
115	M194	Ramalina decipiens	coll. num.: Pérez-Ortega 8163	Tenerife	Salazinic acid	28.3474	-16.8472
282	M195	Ramalina maderensis	coll. num.: Pérez-Ortega 6541	Fuerteventura	Protocetraric acid	28.0903	-14.3778
292	M196	Ramalina maderensis	coll. num.: Pérez-Ortega 6418	Fuerteventura	Lecanoric acid	28.6306	-13.9247
275	M197	Ramalina maderensis	coll. num.: Pérez-Ortega 6416	Fuerteventura	Protocetraric acid	28.6306	-13.9247
	M199	Ramalina maderensis	coll. num.: Pérez-Ortega 6379	Lanzarote	Lecanoric acid	29.2033	-13.4283
273	M200	Ramalina maderensis	coll. num.: Pérez-Ortega 6331	Lanzarote	Protocetraric acid	29.0011	-13.6433
265	M201	Ramalina maderensis	coll. num.: Pérez-Vargas s.n. 1	Gran Canaria	Protocetraric acid	28.0608	-15.4708
266	M202	Ramalina maderensis	coll. num.: Pérez-Vargas s.n. 2	Gran Canaria	Protocetraric acid	28.0608	-15.4708
111	M203	Ramalina decipiens	coll. num.: Pérez-Vargas s.n. 3	Gran Canaria	Salazinic acid	28.017	-15.5006
274	M204	Ramalina maderensis	coll. num.: Pérez-Vargas s.n. 4	Gran Canaria	Protocetraric acid	28.0339	-15.7553
276	M205	Ramalina maderensis	coll. num.: Pérez-Vargas s.n. 5	Gran Canaria	Protocetraric acid	28.0339	-15.7553
	M206	Ramalina maderensis	coll. num.: Pérez-Vargas s.n. 6	Gran Canaria	Protocetraric acid	28.0608	-15.4708
286	M207	Ramalina maderensis	coll. num.: Pérez-Vargas s.n. 7	Gran Canaria	Protocetraric acid	28.0339	-15.7553
82	M208	Ramalina erosa	coll. num.: Pérez-Ortega 6803	Porto Santo	Divaricatic acid	33.0794	-16.3346
47	M209	Ramalina papyracea	coll. num.: Pérez-Ortega 5988	El Hierro	Salazinic acid	27.7661	-18.1306
256	M210	Ramalina maderensis	coll. num.: Pérez-Ortega 5853	El Hierro	Lecanoric acid	27.7947	-17.9222
259	M211	Ramalina maderensis	coll. num.: Pérez-Ortega 5907	El Hierro	Lecanoric acid	27.8269	-17.9181
	M212	Ramalina maderensis	coll. num.: Pérez-Ortega 5916	El Hierro	Lecanoric acid	27.8269	-17.9181
253	M213	Ramalina maderensis	coll. num.: Pérez-Ortega 5889	El Hierro	Lecanoric acid	27.8269	-17.9181
260	M214	Ramalina maderensis	coll. num.: Pérez-Ortega 6047	El Hierro	Lecanoric acid	27.7503	-18.1267
219	M215	Ramalina maderensis	coll. num.: Pérez-Ortega 6807	Porto Santo	Lecanoric acid	33.0794	-16.3346
220	M216	Ramalina maderensis	coll. num.: Pérez-Ortega 6813	Porto Santo	Lecanoric acid	33.0794	-16.3346
247	M217	Ramalina maderensis	coll. num.: Pérez-Ortega 6805	Porto Santo	Lecanoric acid	33.0794	-16.3346
3	M218	Ramalina delicatta	coll. num.: Pérez-Ortega 6226	Lanzarote	Divaricatic acid	29.1847	-13.4814
2	M219	Ramalina delicatta	coll. num.: Pérez-Ortega 6203	Lanzarote	Divaricatic acid	29.1847	-13.4814
24	M220	Ramalina nematodes	coll. num.: Pérez-Ortega 7112	Porto Santo	Protocetraric acid	33.0668	-16.3378
19	M221	Ramalina nematodes	coll. num.: Pérez-Ortega 7019	Porto Santo	Protocetraric acid	33.0668	-16.3378
13	M222	Ramalina nematodes	coll. num.: Pérez-Ortega 7165	Porto Santo	Protocetraric acid	33.0471	-16.3679
10	M223	Ramalina pluviariae	coll. num.: Pérez-Ortega 6555	Fuerteventura	Protocetraric acid	28.5474	-13.9569
12	M224	Ramalina pluviariae	coll. num.: Pérez-Ortega 6559	Fuerteventura	Protocetraric acid	28.5474	-13.9569
11	M225	Ramalina pluviariae	coll. num.: Pérez-Ortega 6505	Fuerteventura	Protocetraric acid	28.6458	-13.9592
4	M226	Ramalina pluviariae	coll. num.: Pérez-Ortega 6412	Fuerteventura	Protocetraric acid	28.6306	-13.9247
5	M227	Ramalina pluviariae	coll. num.: Pérez-Ortega 6283	Lanzarote	Protocetraric acid	29.1067	-13.5292
7	M228	Ramalina pluviariae	coll. num.: Pérez-Ortega 6222	Lanzarote	Protocetraric acid	29.1847	-13.4814
100	M229	Ramalina sampaiana	coll. num.: Pérez-Ortega 7021	Porto Santo	Divaricatic acid	33.0668	-16.3378
105	M230	Ramalina sampaiana	coll. num.: Pérez-Ortega 7037	Porto Santo	Divaricatic acid	33.0668	-16.3378
106	M231	Ramalina sampaiana	coll. num.: Pérez-Ortega 6984	Porto Santo	Divaricatic acid	33.0816	-16.3349
91	M232	Ramalina sampaiana	coll. num.: Pérez-Ortega 7083	Porto Santo	Divaricatic acid	33.0668	-16.3378
99	M233	Ramalina sampaiana	coll. num.: Pérez-Ortega 7102	Porto Santo	Divaricatic acid	33.0668	-16.3378
	M234	Ramalina decipiens	coll. num.: Pérez-Ortega 6231	Lanzarote	Salazinic acid	29.1867	-13.4808
	M236	Ramalina maderensis	coll. num.: Pérez-Ortega 6048	El Hierro	Lecanoric acid	27.7503	-18.1267
25	M238	Ramalina nematodes	coll. num.: Pérez-Ortega 7107	Porto Santo	Protocetraric acid	33.0668	-16.3378
17	M242	Ramalina nematodes	coll. num.: Pérez-Ortega 6972	Porto Santo	Protocetraric acid	33.0816	-16.3349
20	M244	Ramalina nematodes	coll. num.: Pérez-Ortega 6986	Porto Santo	Salazinic acid	33.0816	-16.3349
184	M246	Ramalina portosantana	coll. num.: Pérez-Ortega 7188	Porto Santo	Protocetraric acid	33.0939	-16.3033
73	M248	Ramalina erosa	coll. num.: Pérez-Ortega 7057	Porto Santo	Divaricatic acid	33.0668	-16.3378
177	M252	Ramalina decipiens	coll. num.: Pérez-Ortega 6450	Fuerteventura	Salazinic acid	28.6306	-13.9247
245	M254	Ramalina maderensis	coll. num.: Pérez-Ortega 7246	Madeira	Lecanoric acid	32.7467	-16.6853
23	M256	Ramalina nematodes	coll. num.: Pérez-Ortega 7036	Porto Santo	Protocetraric acid	33.0668	-16.3378
26	M258	Ramalina nematodes	coll. num.: Pérez-Ortega 7016	Porto Santo	Protocetraric acid	33.0668	-16.3378
84	M260	Ramalina erosa	coll. num.: Pérez-Ortega 7058	Porto Santo	Divaricatic acid	33.0668	-16.3378
34	M264	Ramalina sabinosana	coll. num.: Pérez-Ortega 6060	El Hierro	Salazinic acid	27.7503	-18.1267
258	M266	Ramalina maderensis	coll. num.: Pérez-Ortega 5910	El Hierro	Lecanoric acid	27.8269	-17.9181
285	M268	Ramalina maderensis	coll. num.: Pérez-Ortega 6149	Lanzarote	Protocetraric acid	29.1211	-13.5167
263	M270	Ramalina maderensis	coll. num.: Pérez-Ortega 5916	El Hierro	Lecanoric acid	27.8269	-17.9181
36	M274	Ramalina sabinosana	coll. num.: Pérez-Ortega 6042	El Hierro	Salazinic acid	27.7503	-18.1267
254	M276	Ramalina maderensis	coll. num.: Pérez-Ortega 5909	El Hierro	Lecanoric acid	27.8269	-17.9181
246	M278	Ramalina maderensis	coll. num.: Pérez-Ortega 7248	Madeira	Lecanoric acid	32.7467	-16.6853
45	M280	Ramalina papyracea	coll. num.: Pérez-Ortega 6019	El Hierro	Salazinic acid	27.7536	-18.1442
88	M282	Ramalina erosa	coll. num.: Pérez-Ortega 7018	Porto Santo	Divaricatic acid	33.0668	-16.3378
270	M284	Ramalina maderensis	coll. num.: Pérez-Ortega 6288	Lanzarote	Protocetraric acid	29.0011	-13.6433
144	M286	Ramalina decipiens	coll. num.: Pérez-Ortega 6044	El Hierro	Salazinic acid	27.7503	-18.1267
291	M288	Ramalina maderensis	coll. num.: Pérez-Ortega 6132	Lanzarote	Protocetraric acid	29.0108	-13.6589
168	M290	Ramalina decipiens	coll. num.: Pérez-Ortega 6106	Lanzarote	Salazinic acid	29.1094	-13.5267
	M292	Ramalina decipiens	coll. num.: Pérez-Ortega 6248	Lanzarote	Salazinic acid	29.1847	-13.4814
178	M296	Ramalina decipiens	coll. num.: Pérez-Ortega 6281	Lanzarote	Salazinic acid	29.1067	-13.5292
79	M298	Ramalina erosa	coll. num.: Pérez-Ortega 7059	Porto Santo	Divaricatic acid	33.0668	-16.3378
264	M300	Ramalina maderensis	coll. num.: Pérez-Ortega 5920	El Hierro	Lecanoric acid	27.8269	-17.9181
261	M302	Ramalina maderensis	coll. num.: Pérez-Ortega 5908	El Hierro	Lecanoric acid	27.8269	-17.9181
257	M304	Ramalina maderensis	coll. num.: Pérez-Ortega 5911	El Hierro	Lecanoric acid	27.8269	-17.9181
169	M306	Ramalina decipiens	coll. num.: Pérez-Ortega 6110	Lanzarote	Salazinic acid	29.1094	-13.5267
234	M308	Ramalina maderensis	coll. num.: Pérez-Ortega 7216	Porto Santo	Lecanoric acid	33.0471	-16.3679
241	M310	Ramalina maderensis	coll. num.: Pérez-Ortega 7242	Madeira	Lecanoric acid	32.7467	-16.6853
244	M312	Ramalina maderensis	coll. num.: Pérez-Ortega 7244	Madeira	Lecanoric acid	32.7467	-16.6853
68	M314	Ramalina hamulosa	coll. num.: Pérez-Ortega 5934	El Hierro	Salazinic acid	27.7503	-18.1267
304	M435	Ramalina maderensis	coll. num.: Pérez-Ortega 5217	Sal	Salazinic acid	16.8212	-22.9103
306	M437	Ramalina maderensis	coll. num.: Pérez-Ortega 5024	Sal	Salazinic acid	16.8212	-22.9103
297	M439	Ramalina maderensis	coll. num.: Pérez-Ortega 5211	Sal	Salazinic acid	16.8212	-22.9103
301	M441	Ramalina maderensis	coll. num.: Pérez-Ortega 5222	Sal	Salazinic acid	16.8212	-22.9103
305	M445	Ramalina maderensis	coll. num.: Pérez-Ortega 5162	Sao Vicente	4-O-Demethylbarbatic acid	16.8895	-24.9564
302	M447	Ramalina maderensis	coll. num.: Pérez-Ortega 5752	Sao Vicente	4-O-Demethylbarbatic acid	16.8895	-24.9564
293	M449	Ramalina maderensis	coll. num.: Pérez-Ortega 4798	Sao Vicente	4-O-Demethylbarbatic acid	16.8895	-24.9564
303	M451	Ramalina maderensis	coll. num.: Pérez-Ortega 5160	Sao Vicente	4-O-Demethylbarbatic acid	16.8895	-24.9564
295	M453	Ramalina maderensis	coll. num.: Pérez-Ortega 5096	Sao Vicente	4-O-Demethylbarbatic acid	16.8895	-24.9564
172	M96	Ramalina decipiens	coll. num.: Pérez-Ortega 6566	Fuerteventura	Salazinic acid	28.5474	-13.9569
289	M97	Ramalina maderensis	coll. num.: Pérez-Ortega 6320	Lanzarote	Protocetraric acid	29.0011	-13.6433
155	M99	Ramalina decipiens	coll. num.: Pérez-Ortega 6314	Lanzarote	Salazinic acid	29.0011	-13.6433
