# Supplementary material for: Bacterial communities associated with an island radiation of lichen-forming fungi
Source: PLoS One. 2024 Mar 18;19(3):e0298599. doi: 10.1371/journal.pone.0298599 (PMC10947700; doi:10.1371/journal.pone.0298599)
Supplement: S2 Table — (XLSX) [file pone.0298599.s004.xlsx]

## Sheet: ASV_richness
	R. decipiens	R. delicatta	R. erosa	R. fortunatarum	R. gomerana	R. hamulosa	R. maderensis	R. nematodes	R. papyracea	R. pluviariae	R. portosantana	R. sabinosana	R. sampaiana	R. sp. 1
R. delicatta	1	NA	NA	NA	NA	NA	NA	NA	NA	NA	NA	NA	NA	NA
R. erosa	0.929206	0.999608	NA	NA	NA	NA	NA	NA	NA	NA	NA	NA	NA	NA
R. fortunatarum	0.251684	0.980056	0.999997	NA	NA	NA	NA	NA	NA	NA	NA	NA	NA	NA
R. gomerana	1	1	0.999491	0.97695	NA	NA	NA	NA	NA	NA	NA	NA	NA	NA
R. hamulosa	0.933252	0.999871	1	0.999779	0.999824	NA	NA	NA	NA	NA	NA	NA	NA	NA
R. maderensis	0.501886	0.99989	1	0.9895	0.999846	1	NA	NA	NA	NA	NA	NA	NA	NA
R. nematodes	0.115776	0.96274	0.999951	1	0.957724	0.998269	0.94725	NA	NA	NA	NA	NA	NA	NA
R. papyracea	1	1	0.999667	0.945364	1	0.999917	0.999885	0.8887	NA	NA	NA	NA	NA	NA
R. pluviariae	1	1	0.992195	0.76308	1	0.996034	0.990862	0.632455	1	NA	NA	NA	NA	NA
R. portosantana	0.999921	0.999975	1	1	0.999968	1	1	1	0.999996	0.99995	NA	NA	NA	NA
R. sabinosana	0.99341	0.998155	1	1	0.997876	0.999997	0.999987	1	0.999064	0.995834	1	NA	NA	NA
R. sampaiana	0.694172	0.998358	0.145991	0.0129561	0.998675	0.135245	0.0436914	0.00589024	0.866131	0.93534	0.90956	0.685659	NA	NA
R. sp. 1	0.999992	1	0.989806	0.929002	1	0.993765	0.994099	0.90087	0.999973	0.999997	0.998164	0.980628	1	NA
R. sp. 2	1	1	0.999909	0.996582	1	0.999969	0.999979	0.99365	1	1	0.999977	0.998897	0.99999	1

## Sheet: inverse_Simpson_diversity
	Ramalina decipiens	Ramalina delicatta	Ramalina erosa	Ramalina fortunatarum	Ramalina gomerana	Ramalina hamulosa	Ramalina maderensis	Ramalina nematodes	Ramalina papyracea	Ramalina pluviariae	Ramalina portosantana	Ramalina sabinosana	Ramalina sampaiana	Ramalina sp. 1
Ramalina delicatta	0.999984	NA	NA	NA	NA	NA	NA	NA	NA	NA	NA	NA	NA	NA
Ramalina erosa	1	1	NA	NA	NA	NA	NA	NA	NA	NA	NA	NA	NA	NA
Ramalina fortunatarum	0.534292	1	0.982556	NA	NA	NA	NA	NA	NA	NA	NA	NA	NA	NA
Ramalina gomerana	0.999529	0.993281	0.998271	0.723734	NA	NA	NA	NA	NA	NA	NA	NA	NA	NA
Ramalina hamulosa	0.962013	1	0.999964	0.999995	0.928115	NA	NA	NA	NA	NA	NA	NA	NA	NA
Ramalina maderensis	0.00593106	1	0.86363	1	0.56532	0.999572	NA	NA	NA	NA	NA	NA	NA	NA
Ramalina nematodes	0.354355	1	0.959671	1	0.658681	0.999948	1	NA	NA	NA	NA	NA	NA	NA
Ramalina papyracea	1	0.999964	1	0.877258	0.99999	0.994271	0.62162	0.806839	NA	NA	NA	NA	NA	NA
Ramalina pluviariae	1	0.999977	1	0.862343	0.999971	0.994231	0.545659	0.78097	1	NA	NA	NA	NA	NA
Ramalina portosantana	1	1	1	0.999688	1	0.999997	0.999311	0.999399	1	1	NA	NA	NA	NA
Ramalina sabinosana	0.966424	0.999957	0.992732	0.999998	0.848931	0.999775	0.999998	0.999999	0.965783	0.968448	0.996813	NA	NA	NA
Ramalina sampaiana	0.951255	0.954635	0.947457	0.136978	1	0.435137	0.0191812	0.0887747	0.999365	0.998052	0.999999	0.684024	NA	NA
Ramalina sp. 1	1	0.999996	1	0.998582	1	0.999963	0.997129	0.997554	1	1	1	0.992575	1	NA
Ramalina sp. 2	1	0.999923	0.999998	0.991517	1	0.999429	0.984656	0.987106	1	1	1	0.978422	1	1

## Sheet: Shannon_diversity
	Ramalina decipiens	Ramalina delicatta	Ramalina erosa	Ramalina fortunatarum	Ramalina gomerana	Ramalina hamulosa	Ramalina maderensis	Ramalina nematodes	Ramalina papyracea	Ramalina pluviariae	Ramalina portosantana	Ramalina sabinosana	Ramalina sampaiana	Ramalina sp. 1
Ramalina delicatta	0.999066	NA	NA	NA	NA	NA	NA	NA	NA	NA	NA	NA	NA	NA
Ramalina erosa	0.99986	1	NA	NA	NA	NA	NA	NA	NA	NA	NA	NA	NA	NA
Ramalina fortunatarum	0.275149	1	0.993432	NA	NA	NA	NA	NA	NA	NA	NA	NA	NA	NA
Ramalina gomerana	0.999878	0.981188	0.993087	0.668463	NA	NA	NA	NA	NA	NA	NA	NA	NA	NA
Ramalina hamulosa	0.991031	1	1	0.997241	0.976282	NA	NA	NA	NA	NA	NA	NA	NA	NA
Ramalina maderensis	0.00616522	1	0.991545	1	0.652917	0.9957	NA	NA	NA	NA	NA	NA	NA	NA
Ramalina nematodes	0.165752	1	0.985686	1	0.615564	0.992627	1	NA	NA	NA	NA	NA	NA	NA
Ramalina papyracea	1	0.999541	0.999986	0.806502	0.999993	0.999583	0.727669	0.737953	NA	NA	NA	NA	NA	NA
Ramalina pluviariae	1	0.999619	0.99999	0.775632	0.99998	0.999605	0.655778	0.695903	1	NA	NA	NA	NA	NA
Ramalina portosantana	1	0.999999	1	0.999851	0.999999	1	0.999946	0.999748	1	1	NA	NA	NA	NA
Ramalina sabinosana	0.960316	0.999997	0.998252	1	0.868923	0.999206	0.999997	1	0.971327	0.972894	0.998991	NA	NA	NA
Ramalina sampaiana	0.864135	0.77511	0.652139	0.0338069	1	0.392785	0.00764156	0.0211224	0.991517	0.981461	0.999903	0.58246	NA	NA
Ramalina sp. 1	1	0.999996	1	0.9994	1	1	0.99973	0.999057	1	1	1	0.997661	0.999982	NA
Ramalina sp. 2	1	0.999717	0.99999	0.989183	1	0.999942	0.992768	0.985371	1	1	1	0.984504	1	1

## Sheet: Pielou_Evenness
	Ramalina decipiens	Ramalina delicatta	Ramalina erosa	Ramalina fortunatarum	Ramalina gomerana	Ramalina hamulosa	Ramalina maderensis	Ramalina nematodes	Ramalina papyracea	Ramalina pluviariae	Ramalina portosantana	Ramalina sabinosana	Ramalina sampaiana	Ramalina sp. 1
Ramalina delicatta	0.981501	NA	NA	NA	NA	NA	NA	NA	NA	NA	NA	NA	NA	NA
Ramalina erosa	1	0.995987	NA	NA	NA	NA	NA	NA	NA	NA	NA	NA	NA	NA
Ramalina fortunatarum	0.955066	1	0.999037	NA	NA	NA	NA	NA	NA	NA	NA	NA	NA	NA
Ramalina gomerana	0.998461	0.853261	0.998688	0.874886	NA	NA	NA	NA	NA	NA	NA	NA	NA	NA
Ramalina hamulosa	1	0.99868	1	0.999875	0.992357	NA	NA	NA	NA	NA	NA	NA	NA	NA
Ramalina maderensis	0.0169745	1	0.807891	0.999996	0.54517	0.834966	NA	NA	NA	NA	NA	NA	NA	NA
Ramalina nematodes	0.971401	0.999998	0.999623	1	0.897994	0.999968	0.999917	NA	NA	NA	NA	NA	NA	NA
Ramalina papyracea	1	0.971927	1	0.978012	0.99999	0.999989	0.586905	0.986129	NA	NA	NA	NA	NA	NA
Ramalina pluviariae	1	0.989954	1	0.995365	0.999779	1	0.71901	0.99766	1	NA	NA	NA	NA	NA
Ramalina portosantana	0.999953	0.964622	0.999935	0.987505	1	0.999617	0.930576	0.990886	1	0.999989	NA	NA	NA	NA
Ramalina sabinosana	0.985847	1	0.994512	0.999981	0.873659	0.997605	1	0.999956	0.974847	0.988972	0.953058	NA	NA	NA
Ramalina sampaiana	0.982464	0.72405	0.993151	0.539185	1	0.948993	0.0570724	0.58246	0.999983	0.999152	1	0.822463	NA	NA
Ramalina sp. 1	1	0.999999	1	1	0.999779	1	1	1	1	1	0.999949	0.999983	0.999793	NA
Ramalina sp. 2	1	0.998686	1	0.999923	1	1	0.998044	0.999961	1	1	1	0.9963	1	1

## Sheet: PD
	Ramalina decipiens	Ramalina delicatta	Ramalina erosa	Ramalina fortunatarum	Ramalina gomerana	Ramalina hamulosa	Ramalina maderensis	Ramalina nematodes	Ramalina papyracea	Ramalina pluviariae	Ramalina portosantana	Ramalina sabinosana	Ramalina sampaiana	Ramalina sp. 1
Ramalina delicatta	1	NA	NA	NA	NA	NA	NA	NA	NA	NA	NA	NA	NA	NA
Ramalina erosa	1	1	NA	NA	NA	NA	NA	NA	NA	NA	NA	NA	NA	NA
Ramalina fortunatarum	0.826396	0.99989	0.99588	NA	NA	NA	NA	NA	NA	NA	NA	NA	NA	NA
Ramalina gomerana	1	1	1	0.999997	NA	NA	NA	NA	NA	NA	NA	NA	NA	NA
Ramalina hamulosa	0.627553	0.999567	0.983446	1	0.999979	NA	NA	NA	NA	NA	NA	NA	NA	NA
Ramalina maderensis	1	1	1	0.93923	1	0.805439	NA	NA	NA	NA	NA	NA	NA	NA
Ramalina nematodes	0.308247	0.996627	0.909205	1	0.99964	1	0.47166	NA	NA	NA	NA	NA	NA	NA
Ramalina papyracea	1	1	1	0.999589	1	0.9978	1	0.979772	NA	NA	NA	NA	NA	NA
Ramalina pluviariae	0.993861	0.999987	0.99576	0.425398	0.999734	0.287271	0.944338	0.136961	0.995524	NA	NA	NA	NA	NA
Ramalina portosantana	0.998208	0.999849	0.999673	1	0.99998	1	0.999501	1	0.999884	0.952693	NA	NA	NA	NA
Ramalina sabinosana	0.999998	1	1	1	1	1	1	1	1	0.998039	1	NA	NA	NA
Ramalina sampaiana	1	1	1	0.991537	1	0.974171	1	0.893473	1	0.99979	0.999168	0.999999	NA	NA
Ramalina sp. 1	0.992493	0.99855	0.989806	0.805981	0.994945	0.752053	0.980263	0.643133	0.987724	0.999994	0.904087	0.984504	0.996587	NA
Ramalina sp. 2	0.994849	0.999031	0.992732	0.832664	0.996376	0.782436	0.985586	0.677977	0.991072	0.999998	0.917084	0.987737	0.997708	1

## Sheet: sesPD
	Ramalina decipiens	Ramalina delicatta	Ramalina erosa	Ramalina fortunatarum	Ramalina gomerana	Ramalina hamulosa	Ramalina maderensis	Ramalina nematodes	Ramalina papyracea	Ramalina pluviariae	Ramalina portosantana	Ramalina sabinosana	Ramalina sampaiana	Ramalina sp. 1
Ramalina delicatta	1	NA	NA	NA	NA	NA	NA	NA	NA	NA	NA	NA	NA	NA
Ramalina erosa	0.87958	0.992611	NA	NA	NA	NA	NA	NA	NA	NA	NA	NA	NA	NA
Ramalina fortunatarum	0.954378	0.998185	1	NA	NA	NA	NA	NA	NA	NA	NA	NA	NA	NA
Ramalina gomerana	0.999994	1	0.954211	0.98143	NA	NA	NA	NA	NA	NA	NA	NA	NA	NA
Ramalina hamulosa	0.999989	1	0.710115	0.8291	1	NA	NA	NA	NA	NA	NA	NA	NA	NA
Ramalina maderensis	0.00596476	0.936352	1	0.999932	0.78669	0.0367872	NA	NA	NA	NA	NA	NA	NA	NA
Ramalina nematodes	1	1	0.995613	0.999622	0.999923	0.999757	0.636145	NA	NA	NA	NA	NA	NA	NA
Ramalina papyracea	1	1	0.975986	0.994175	1	1	0.658344	1	NA	NA	NA	NA	NA	NA
Ramalina pluviariae	0.86286	0.988824	1	1	0.940941	0.68787	1	0.992357	0.96619	NA	NA	NA	NA	NA
Ramalina portosantana	0.999999	1	0.993428	0.997793	1	1	0.970115	0.99999	1	0.990625	NA	NA	NA	NA
Ramalina sabinosana	0.992398	0.991936	1	0.999996	0.971761	0.968271	1	0.998457	0.992441	1	0.987737	NA	NA	NA
Ramalina sampaiana	0.458034	0.999044	0.0526998	0.0750798	0.999973	0.938006	0.00054254	0.45855	0.923468	0.0529075	1	0.568608	NA	NA
Ramalina sp. 1	0.879248	0.911509	0.999503	0.997458	0.821635	0.765946	0.999839	0.949788	0.895346	0.999786	0.910742	1	0.241961	NA
Ramalina sp. 2	0.772622	0.838314	0.996913	0.988781	0.719012	0.632517	0.998564	0.885625	0.804168	0.99842	0.84861	1	0.156713	1
