# Supplementary material for: Bacterial communities associated with an island radiation of lichen-forming fungi
Source: PLoS One. 2024 Mar 18;19(3):e0298599. doi: 10.1371/journal.pone.0298599 (PMC10947700; doi:10.1371/journal.pone.0298599)
Supplement: S3 Table — (XLSX) [file pone.0298599.s005.xlsx]

## Sheet: Raw_data
pathway	M101	M102	M103	M104	M105	M106	M107	M108	M109	M110	M112	M113	M114	M115	M116	M117	M118	M119	M120	M121	M122	M123	M124	M125	M126	M127	M128	M129	M130	M131	M132	M135	M138	M144	M146	M147	M148	M150	M151	M152	M153	M154	M155	M157	M159	M160	M161	M163	M164
1CMET2-PWY	282.2	161.51	542.972	407.043	469.045	918.158	666.241	67.2286	17.3179	57.5119	161.43	467.15	698.11	145.644	88.2892	299.379	160.875	586.117	36.6031	5.82374	988.892	143.571	660.762	74.4576	145.631	804.693	176.187	211.026	20.7274	101.193	363.932	0	24.1417	12.7451	0	6.96982	98.049	100.997	261.49	486.568	0	27.503	0	3.49278	20.7852	0	127.135	141.404	73.6013
3-HYDROXYPHENYLACETATE-DEGRADATION-PWY	0	0	0	0	0	0	0	0	0	0	0	0	0	0	0	0	0	0	0	0	0	0	0	0	0	0	0	0	0	0	0	0	0	0	0	0	0	0	0	0	0	0	0	0	0	0	0	0	0
AEROBACTINSYN-PWY	0	0	0.406389	0	0	0	0	0	0	0	0	0	0	0	0	0	0	0	0	0	0	0	0	0	0	0	0	0	0	0	0	0	0	0	0	0	0	0	0	0	0	0	0	0	0	0	0	0	0
ALL-CHORISMATE-PWY	0	0	0	0	0	0	0	0	0	0	0	0	0	0	0	0	0	0	0	0	0	0	0	0	0	0	0	0	0	0	0	0	0	0	0	0	0	0	0	0	0	0	0	0	0	0	0	0	0
ANAEROFRUCAT-PWY	462.6	292.07	819.844	739.962	466.169	1265.41	261.429	151.619	39.2708	64.2304	380.622	376.462	241.562	168.957	109.134	290.974	336.617	458.501	84.8602	7.20792	278.076	295.401	477.147	180.057	110.024	298.715	366.441	318.706	46.9496	94.2423	348.705	0	63.5049	3.72049	0	18.9706	182.193	203.406	18.4258	134.111	0	71.4059	0	4.32206	25.6129	0	78.5231	6.4084	63.9725
ANAGLYCOLYSIS-PWY	616.228	1499.95	1023	1175.9	1099.67	1414.79	1448.66	1288.41	1076.58	1332.59	1554.47	1540.39	1090.5	1594.76	1607.15	1544.79	901.911	935.322	1265.72	1285.57	1445.16	941.528	1285.89	745.544	1617.82	1354.76	1161.26	1026.42	730.701	1401.41	1449.72	26.4634	1416.57	898.853	0	309.499	350.389	319.256	320.661	1436.42	1475.3	412.251	617.215	1160.82	1065.33	989.823	1518.86	1319.48	1506.57
ARG+POLYAMINE-SYN	73.5295	785.612	468.554	793.538	809.336	466.893	826.399	938.411	902.418	861.809	797.368	690.208	826.702	771.039	831.98	778.677	722.392	650.335	957.522	917.203	293.759	780.921	843.244	678.704	768.208	787.417	894.987	860.236	724.508	860.261	870.179	35.0061	873.882	844.898	0	365.848	180.676	23.5628	219.438	815.212	901.294	418.886	638.91	942.747	964.625	906.205	809.09	912.212	761.135
ARGORNPROST-PWY	141.182	49.9395	140.393	189.705	91.5475	569.219	25.2204	34.0837	5.97029	0	91.8716	1.99711	3.98557	11.8587	11.8504	0	79.9275	25.3323	17.7862	0	22.3173	61.9398	56.7864	41.1284	11.87	13.8657	99.2447	69.2738	9.95072	5.97385	3.99022	0	11.9099	0	0	3.99058	43.0117	54.4181	1.99376	0	0	15.2666	0	0	0	0	0	0	5.93924
ARGSYN-PWY	1108.76	1575	1160.3	1311.07	1370.94	1322.16	1636.77	1456.14	1339.86	1479.91	1624.71	1644.96	1461.09	1739.56	1663.37	1677.11	1279.01	1284.32	1519.02	1451.96	1743.04	1250.14	1521.59	1196.52	1671.19	1583.96	1364.82	1338.66	1217.62	1547.83	1647.14	1077.39	1514.07	1279.91	1076.51	1177.67	1104.57	1092.37	1131.38	1602.9	1637.84	1158.1	1236.85	1397.25	1561.19	1395.41	1607.3	1497.9	1613.25
ARGSYNBSUB-PWY	1124.19	1591.69	1173.46	1326.23	1389.91	1349.81	1654.97	1473.76	1355.32	1499.17	1639.97	1662.36	1476.82	1767.77	1679.77	1706.53	1296.41	1313.95	1548.94	1468.35	1772.93	1264.11	1549.21	1207.87	1688.22	1606.01	1377.54	1356.49	1228.64	1568.67	1679.69	1086.84	1531.35	1291.08	1086.32	1193.79	1117.42	1103.82	1156.84	1622.84	1656.84	1170.53	1256.47	1409.7	1595.09	1412.63	1629.29	1511.44	1630.41
ARO-PWY	1144.04	1713.07	1246.08	1416.39	1482.43	1397.16	1789.94	1585.75	1458.01	1616.59	1756.39	1798.53	1644.03	1866.91	1808.56	1802.67	1377.82	1391.77	1636.26	1574.94	1935.63	1347.11	1665.01	1280.22	1810.87	1759.66	1480.83	1440.65	1306.78	1682.5	1774.39	1113.64	1647.8	1385.65	1111.38	1240.16	1150.99	1130.07	1196.53	1781.92	1768.91	1219.04	1317.85	1519.34	1671.22	1504.53	1748.22	1629.63	1758.18
ASPASN-PWY	154.413	673.381	371.743	524.855	550.294	691.377	495.637	336.15	548.188	616.042	311.058	645.115	576.926	204.006	496.066	499.749	588.309	321.706	482.057	592.852	725.525	545.824	380.674	428.607	613.189	726.773	719.677	663.797	453.52	673.259	507.304	5.99564	764.13	280.232	0	343.039	110.865	68.1204	83.1085	581.77	719.924	64.4171	157.473	799.724	77.1569	55.0375	465	783.014	361.186
AST-PWY	0	0	0	0	0	0	0	0	0	0	0	0	0	0	0	0	0	0	0	0	0	0	0	0	0	0	0	0	0	0	0	0	0	0	0	0	0	0	0	0	0	0	0	0	0	0	0	0	0
BIOTIN-BIOSYNTHESIS-PWY	35.7005	89.1954	80.6781	8.65569	407.588	149.644	624.275	0	10.0711	62.5952	0	391.982	806.37	167.826	79.9523	305.333	0	647.297	0	0	1053.04	27.8005	661.518	8.24925	124.961	689.651	7.98812	131.49	4.89414	136.991	368.441	0	0	0	0	0	10.0355	0	335.863	497.558	0	141.854	0	0	33.0563	36.555	144.556	112.4	73.0929
BRANCHED-CHAIN-AA-SYN-PWY	1941	2211.99	1484.76	1848.19	2061.27	1950.78	2245.91	1953.54	1998.69	2145.47	2025.15	2304.04	2038.8	2161.51	2218.01	2264.01	2017.83	1855.72	2163.53	2082.56	2407.34	2075.16	2114.17	2034.84	2259.63	2340.43	2093.54	2088.98	2068.81	2211.57	2331.07	1382.39	2215.94	1790.03	1945.78	1996.48	1946.02	1937.17	1700.04	2112.84	2375.74	1518.95	1703.41	2194.7	2057.38	1790.5	2166.6	2250.73	2092.52
CALVIN-PWY	1150.56	1277.2	1204.64	1269.71	1347.82	1302.16	1558.79	1404.61	1262.47	1334.24	1255.99	1443.19	1507.84	1619.03	1483.35	1641.4	1392	1352.26	1459.48	1400.19	1774.35	1243.54	1469.63	1213.68	1424.76	1617.43	1294.61	1358.1	1231.84	1443.31	1588.18	1125.76	1319.19	1275.24	1130.31	1341.75	1163.88	1154.49	1218.35	1600.3	1403.3	1194.75	1259.46	1298.02	1582.83	1348.24	1440.49	1330.08	1280.68
CATECHOL-ORTHO-CLEAVAGE-PWY	18.5719	3.13761	24.6754	3.9839	0	34.0654	1.00289	0	0	0	0	0	0	0	0	0	0	0	0	0	0	0	0	0	0	0	0	7.97217	0	0	0	0	0	0	0	0	0	0	0	0	0	0	0	0	0	0	0	0	0
CENTFERM-PWY	0	0	0	0	0	119.99	0	0	0	0	0	0	0	0	0	0	0	0	0	0	0	0	0	0	0	0	0	13.8213	0	0	0	0	0	0	0	0	0	0	0	0	0	0	0	0	0	0	0	0	0
CHLOROPHYLL-SYN	0	0	39.7868	0	0	0	0	0	0	0	0	0	0	0	0	0	0	0	0	0	0	0	0	0	0	0	0	9.42611	0	0	0	0	0	0	0	0	0	0	0	0	0	0	0	0	0	3.48979	0	0	0
COA-PWY	1061.5	1514	1139.33	1268.88	1317.94	1298.39	1576	1400.49	1292.69	1430.46	1553.5	1576	1402.87	1673.75	1596.17	1596.5	1233.67	1256.13	1460.17	1384.17	1682.13	1200.5	1482.33	1146.83	1601.94	1528.29	1311.87	1279.31	1167	1479.67	1589.49	1032.5	1459.93	1228.16	1032	1132	1061	1049.5	1099	1543.98	1574	1112	1198.92	1339	1517.49	1342	1545.31	1436	1549
COBALSYN-PWY	1020.78	578.686	913.176	848.262	882.947	796.876	814.523	651.702	766.309	653.047	545.827	646.112	1001.22	685.199	494.293	605.149	962.721	1031.81	803.511	599.607	1092.54	877.483	897.965	925.81	491.428	903.861	779.172	858.252	922.815	651.137	833.224	1055.92	575.568	846.961	1061.49	1079.37	1034.84	1054.6	1084.5	715.47	689.971	1034.07	1016.38	748.37	1067.77	902.59	546.208	690.215	555.001
CODH-PWY	0	0	0	0	0	0	0	0	0	0	0	0	0	0	0	0	0	0	0	0	0	0	0	0	0	0	0	7.94891	0	0	0	0	0	0	0	0	0	0	0	0	0	0	0	0	0	0	0	0	0
COLANSYN-PWY	246.9	892.969	350.979	592.029	854.109	785.05	930.521	820.104	752.715	921.622	435.612	948.239	755.405	945.739	953.221	1104.37	701.727	746.103	824.034	889.26	1074.47	700.709	866.56	571.336	938.399	1056.67	861.363	793.079	593.452	989.532	1025.44	11.9171	973.525	554.094	0	317.758	213.451	133.732	291.738	976.523	965.285	211.159	343.634	920.474	592.324	258.246	929.022	978.619	582.064
COMPLETE-ARO-PWY	1207.83	1808.77	1304.21	1486.62	1564.83	1446.49	1890.85	1675.25	1540.97	1708.89	1853.46	1900.45	1733.45	1975.64	1911.58	1906.3	1454.78	1471.32	1730.72	1664.64	2042.39	1422.3	1758.04	1353.2	1914.39	1856.85	1562.78	1521.89	1382.42	1779.35	1877.72	1181.69	1741.48	1465.57	1179.43	1314.3	1218.96	1196.93	1268.71	1880.96	1871.39	1292.73	1395.69	1606.2	1770.42	1592.33	1848.17	1722.79	1858.39
CRNFORCAT-PWY	0	0	0	0	0	0	0	0	0	0	0	0	0	0	0	0	2.00825	0	0	0	2.00816	0	0	0	0	0	0	0	0	0	0	0	0	0	0	0	0	0	0	0	0	0	0	0	0	0	0	0	0
DAPLYSINESYN-PWY	1146.18	1689.26	1135.93	1343.68	1445.31	1316.57	1727.92	1531.38	1412.66	1577.04	1708.13	1773.83	1537.99	1831.4	1782.41	1783.44	1344.58	1335.04	1608.2	1547.22	1861.99	1325.47	1574.87	1268.93	1797.97	1690.19	1448.69	1412.6	1296.78	1655.64	1734.23	1035.14	1624.61	1326.25	1125.02	1232.12	1155.09	1137.21	1150.4	1710.09	1763.37	1147.11	1243.93	1504.17	1605.27	1429.4	1714.4	1614.17	1719.31
DENITRIFICATION-PWY	0	0	0	0	0	45.1016	0	0	1.6	0	0	0	0	0	0	0	0	0	0	0	0	0	0	0	0	0	0	3.71765	1.71429	0	0	0	0	0	0	0	1.91837	0	0	0	0	0	0	0	0	0	0	0	0
DENOVOPURINE2-PWY	502.874	258.345	888.316	831.83	425.189	1270.2	233.381	156.884	50.1341	0	450.698	11.4336	47.5467	66.7783	66.6856	0	381.259	164.339	108.165	0	139.543	295.788	358.186	209.612	76.545	80.7285	381.488	324.812	65.8955	33.8681	11.4332	0	55.7367	0	0	22.6321	232.556	258.789	11.4041	0	0	86.2293	0	0	0	0	0	11.4271	66.628
DHGLUCONATE-PYR-CAT-PWY	0	0	0	0	0	0	0	0	0	0	0	0	0	0	0	0	0	0	0	0	0	0	0	0	0	0	0	0	0	0	0	0	0	0	0	0	0	0	0	0	0	0	0	0	0	0	0	0	0
DTDPRHAMSYN-PWY	1009.33	1663.88	1034.76	1242.97	1407.53	945.326	1811.91	1516.57	1384.08	1568.39	1681.4	1803.43	1587.76	1844.74	1781.1	1802.59	1260.84	1370.4	1588.35	1528.24	1912.25	1247.42	1620.13	1182.39	1795.23	1759.89	1379.51	1345.23	1220.67	1634.01	1744.97	1033.99	1599.26	1313.1	1032	1151.53	1047.42	1029.37	1132.95	1748.3	1732.81	1130.14	1235.08	1454.07	1613.47	1435.33	1730.6	1586.05	1723.23
ENTBACSYN-PWY	0	0	0	0	0	0	0	0	0	0	0	0	0	0	0	0	3.55642	0	0	0	3.53287	0	0	0	0	0	0	0	0	0	0	0	0	0	0	0	0	0	0	0	0	0	0	0	0	0	0	0	0
FAO-PWY	1202.48	1621.89	228.951	752.756	1185.48	797.652	1442.05	1105.49	1152.41	1449.61	1282.24	1592.33	901.142	1242.13	1643.16	1445.26	980.062	665.993	1201.73	1399.53	1152.81	1427.6	1219.45	1405.77	1747.48	1597.75	1323.36	1238.26	1462.34	1527.62	1341.09	13.5554	1713.19	724.178	1287.31	973.181	1178.32	1151.8	460.669	1316.12	1681.21	196.328	379.183	1647.78	654.853	616.225	1541.51	1688.97	1388.71
FASYN-ELONG-PWY	1606.04	2184.84	1461.92	1719.94	2069.4	1430.65	2572.43	2007.96	1975.15	2151.11	2108.45	2512.81	2544.79	2345.45	2285.11	2382.34	1832.46	2228.14	2126.2	2029.33	3126.15	1893.09	2485.82	1805.28	2315.69	2798.51	1939.07	1932.48	1855.9	2212.75	2451.72	1529.92	2200.84	1811.95	1692.76	1789.11	1687.19	1660.74	1754.68	2473.6	2309.28	1632.74	1808.62	2060.29	2178.71	1919.77	2272.29	2206.5	2190.59
FASYN-INITIAL-PWY	14.9013	44.4016	30.8604	3.12149	274.215	65.2968	562.75	0	3.74506	29.718	0	398.254	654.329	95.0147	41.9972	216.197	0	497.108	0	0	998.294	12.4406	500.018	3.32054	85.203	742.327	2.92201	69.2963	2.49753	89.977	235.861	0	0	0	0	0	3.74386	0	204.314	415.478	0	79.8271	0	0	14.9329	19.8662	82.9643	103.996	39.5421
FERMENTATION-PWY	1104.24	1067.95	1005.76	1078.99	1156.71	1052.56	1169.5	1087.72	1119.61	1112.24	1064.09	1143.75	1181.98	1192.74	1014.21	1074.06	1162.31	1210	1222.13	1053.51	1473.14	1154.35	1147.17	1147.03	1017.61	1129.79	1155.43	1178.18	1167.03	1135.78	1279.61	1030.99	1075.25	1092.41	1122.61	1151.84	1119.44	1112.59	1065.67	1089.84	1222.14	1084.78	1127	1171.51	1351.82	1184.17	1051.71	1154.47	1060.02
FOLSYN-PWY	325.912	178.392	618.603	479.166	486.378	1048.53	698.469	88.5412	22.1631	64.4854	204.089	556.609	617.969	153.206	79.243	386.17	197.733	661.244	46.6975	8.46254	425.283	166.732	541.441	88.6618	173.955	740.488	209.953	264.351	24.4172	129.394	441.163	0	27.749	16.3356	0	9.81075	120.102	124.107	114.487	380.258	0	35.1085	0	4.22495	0	0	131.972	16.6435	57.398
FUCCAT-PWY	0	0	27.886	0	0	0	1.98008	0	0	0	0	0	0	0	0	0	0	0	33.5399	0	0	0	12.9852	0	0	0	9.66366	0	0	0	0	0	0	0	0	0	0	0	0	3.55302	0	0	0	0	0	0	0	0	8.38535
GALACT-GLUCUROCAT-PWY	100.18	105.807	141.764	292.545	164.022	493.066	254.57	69.0255	13.2603	43.0299	141.42	4.48006	66.8609	24.4978	26.3176	46.8335	131.507	49.3827	34.5078	0	44.2277	123.489	107.346	79.1649	121.356	164.011	135.601	119.611	21.5603	63.4202	99.488	0	26.3886	13.1278	0	8.56796	61.7285	45.0748	29.5306	43.62	0	27.2431	0	0	0	0	38.9275	0	13.2587
GALACTARDEG-PWY	0	0	0	0	0	0	1.00303	6.92483	0	0	0	1.59903	0.902586	0	0	5.8003	0	0	1.33116	3.22859	5.42352	0	0	0	4.13011	1.94553	0	0.655304	0	15.8405	4.43593	0	0	0	0	0	0	0	0	0	0	0	0	0	0	0	21.2332	0	0
GALACTUROCAT-PWY	162.281	663.651	108.423	394.899	524.145	625.009	498.424	358.519	565.801	658.763	211.906	573.266	226.776	84.4667	522.598	431.445	468.048	244.855	499.555	609.292	168.65	594.707	330.723	468.757	653.538	571.053	692.794	611.794	493.371	670.283	540.806	5.76923	811.531	291.411	0	184.035	138.845	76.058	103.111	231.527	749.266	57.6936	166.324	817.595	95.3266	55.8999	517.749	794.898	317.78
GALLATE-DEGRADATION-I-PWY	5	0	0	0	0	1	0	0	0	0	0	0	0	0	0	11	0	0	0	0	0	0	0	1	0	1	0	2	0	0	18	0	0	0	0	0	0	0	0	0	0	0	0	0	0	0	0	0	0
GALLATE-DEGRADATION-II-PWY	0	0	0	0	0	0	0	0	0	0	0	0	0	0	0	11	0	0	0	0	0	0	0	0	0	0	0	0	0	0	18	0	0	0	0	0	0	0	0	0	0	0	0	0	0	0	0	0	0
GLCMANNANAUT-PWY	0	8.83345	51.1854	47.6424	10.8706	133.195	21.158	16.4428	12.7831	0	0	1.99854	6.22943	0	9.74412	0	7.33504	50.3328	3.97405	0	30.7805	24.0309	74.2237	0.820813	7.63126	25.5768	21.1388	8.42956	0	11.3989	0	0	16.4526	0	0	0	3.65983	0	0	0	0	0	0	0	0	0	0	1.66532	6.41637
GLUCARDEG-PWY	0	0	0	0	0	0	0	6.92483	0	0	0	1.59903	0.902586	0	0	5.8003	0	0	1.33116	3.22859	5.42352	0	0	0	4.13011	1.94553	0	0.656235	0	15.8405	5.94216	0	0	0	0	0	0	0	0	0	0	0	0	0	0	0	21.2332	0	0
GLUCARGALACTSUPER-PWY	0	0	0	0	0	0	1.00303	6.92483	0	0	0	1.59903	0.902586	0	0	5.8003	0	0	1.33116	3.22859	5.42352	0	0	0	4.13011	1.94553	0	0.655304	0	15.8405	4.43593	0	0	0	0	0	0	0	0	0	0	0	0	0	0	0	21.2332	0	0
GLUCONEO-PWY	1299.96	1328.08	653.711	1020.68	1280.02	1325.74	1305.58	1005.35	1197.72	1302.4	835.247	1364.83	1211.89	827.91	1283.93	1269.02	1253.95	1118.55	1201.86	1215.96	1489.82	1381.93	1265.94	1361.18	1330.01	1479.5	1332.75	1338.24	1385.32	1325.86	1398.84	44.1276	1393.8	885.317	1293.29	1270.26	1279.63	1273.05	886.742	1202.78	1436.44	315.079	684.348	1447.74	522.856	296.108	1216.94	1438.1	1025.76
GLUCOSE1PMETAB-PWY	134.933	1023.39	415.798	774.198	777.308	652.775	1179.47	834.505	887.076	1074.26	1685.75	1096.21	645.301	1226.77	992.907	889.815	530.808	265.602	1029.2	901.422	913.577	365.003	927.029	262.796	1067.49	794.785	935.465	701.437	275.739	1021.76	952.562	11.9537	845.322	570.577	0	161.868	107.763	62.1271	91.311	862.103	992.908	192.09	335.402	617.5	541.068	752.148	1275.39	813.278	1662.06
GLUCUROCAT-PWY	104.39	1068.73	301.604	547.534	566.933	571.896	916.905	796.162	619.445	872.217	1081.06	1025	500.996	1020.75	1193.81	982.889	395.905	258.907	795.852	870.541	679.021	464.788	630.652	346.784	1257.42	773.01	667.309	545.198	367.886	964.892	789.841	6.92308	1012.24	451.202	0	122.578	83.2751	47.2025	77.2995	908.44	1029.95	127.592	215.072	752.392	489.048	479.658	1108.26	901.316	1071.86
GLUTORN-PWY	1167.89	1664.45	1183.28	1372.57	1429.38	1251.37	1723.98	1550.03	1429.14	1570.89	1717.27	1750.29	1550.24	1804.79	1771.38	1766.43	1328.15	1332.72	1598.4	1542.78	1834.33	1328.36	1580.58	1270.88	1774.25	1673.35	1435.96	1407.37	1296.01	1636.16	1718.94	1147.22	1612.26	1361.9	1144.7	1231.6	1166.58	1151.22	1141.66	1692.11	1724.15	1223.4	1296.78	1487.96	1586.42	1464.6	1709.99	1594.1	1708.75
GLYCOCAT-PWY	261.017	1326.79	403.502	634.921	1012.14	840.357	1217.59	925.286	735.066	1124.17	1206.05	1455.35	802.104	1284.56	1371.98	1371.56	815.728	750.502	1054.76	1031.8	1146.74	587.548	1015.14	438.932	1452.86	1277.76	844.054	787.431	454.237	1214.3	1202.88	8.13166	1191.95	534.733	0	570.262	312.5	222.985	348.568	1254.34	1322.45	187.881	364.803	885.77	675.828	598.124	1334.58	1133.22	1288.53
GLYCOGENSYNTH-PWY	305.555	1118.29	307.369	541.354	718.881	805.479	892.629	652.814	644.104	892.513	1075.19	1132.13	577.197	967.294	1051.73	941.806	745.877	729.183	802.671	734.676	1067.98	613.752	783.748	482.873	1169.22	923.841	738.422	744.607	497.683	937.915	936.294	7.14286	995.175	417.685	75.1986	618.011	358.798	320.509	284.179	735.088	1119.91	137.065	342.888	818	662.838	523.498	1015.22	955.964	1106.97
GLYCOL-GLYOXDEG-PWY	0	0	0	0	0	0	0	0	0	0	0	0	0	0	0	0	0	0	0	0	0	0	0	0	0	0	0	5.94235	0	0	0	0	0	0	0	0	0	0	0	0	0	0	0	0	0	0	0	0	0
GLYCOLYSIS	568.874	495.97	933.415	909.135	826.231	1361.11	1097.7	261.638	60.1868	147.045	606.904	979.868	1037.91	368.875	305.566	702.089	488.677	856.896	151.712	14.8848	1325.55	442.331	1040.28	283.23	395.151	1216.56	556.159	521.181	82.7316	306.081	736.555	0	101.414	5.99935	0	33.6871	255.831	266.547	193.042	1010.84	0	118.113	0	8.94406	52.0252	39.2705	325.429	334.157	260.607
GLYCOLYSIS-E-D	36.9245	162.823	393.356	27.1042	477.149	151.734	825.536	31.8464	9.68234	86.231	149.562	464.222	816.308	300.103	92.8302	345.371	441.319	799.584	12.8961	0	1196.02	37.7413	779.662	6.45603	288.377	970.415	3.24277	283.492	6.45586	252.871	417.374	0	12.9025	0	0	46.5453	36.5538	0	207.176	895.954	0	0	0	0	46.2025	14.4582	230.483	257.742	219.728
GLYCOLYSIS-TCA-GLYOX-BYPASS	500.688	574.192	923.55	993.943	884.865	1167.67	1098.54	422.235	113.586	248.98	785.42	765.089	1070.29	548.593	441.034	805.602	635.069	978.337	265.963	29.2627	1046	240.658	1090.61	139.542	484.647	834.927	672.775	669.578	30.7109	445.292	851.012	0	134.526	11.9328	0	64.8882	361.448	373.942	292.77	1057.84	0	203.814	0	0	99.073	75.7981	474.73	351.857	413.16
GLYOXYLATE-BYPASS	1002.25	1420.04	918.478	954.63	1037.48	947.327	1357.64	1110.7	1081.67	1263.68	1328.9	1380.45	1007.31	1285.54	1488.96	1359.65	881.039	960.394	1137.57	1262.26	1138.74	1172.72	1128.25	1130.79	1557.69	1342.25	1187.19	1119.25	1163.35	1343.34	1221.44	1029.49	1426.07	964.521	1008.19	827.846	955.841	939.553	399.692	1350.86	1435.03	974.257	892.084	1338.5	724.272	870.33	1401.44	1406.53	1338.68
HEME-BIOSYNTHESIS-II	1007.93	1199.28	970.932	961.714	1026.11	1084.98	1046.82	984.743	937.955	999.272	1278.7	1170.53	1143.38	1247.67	1315.79	1214.89	1049.93	1104.51	1007.5	1020.9	1291.45	985.707	1084.12	1001.91	1335.28	1103.28	946.209	996.145	1011.78	1085.24	1064.22	1029.49	1113.27	984.276	1032	1087.3	1031.42	1031.7	1074.99	1094.42	1154.06	1053.58	1078.07	937.3	1227.56	1058.08	1226.43	1003.44	1229.05
HEMESYN2-PWY	1204.37	1617.12	1287.45	1402.87	1448.91	1437.24	1682.24	1504.35	1414.89	1529	1655.89	1689.48	1528.67	1786.92	1684.66	1691.66	1368.12	1386.82	1595.95	1493.85	1825.39	1336.18	1593.08	1287.45	1695.3	1633.41	1444.49	1411.08	1308.95	1592.49	1689.07	1179.51	1560.44	1364.39	1179.43	1275.57	1208.18	1196.53	1245	1645.12	1699.96	1261.39	1343.53	1467.4	1684.06	1489.15	1642.69	1555.65	1652.91
HEXITOLDEGSUPER-PWY	0	0	83.2241	12.3597	14.7292	139.019	115.479	0	0	19.138	0	0	0	91.9844	13.126	119.997	0	0	10.7964	0	0	0	45.6466	0	0	16.5327	3.30721	36.951	0	0	212.698	0	0	0	0	0	0	0	0	11.397	0	0	0	0	0	0	0	0	0
HISDEG-PWY	993.963	1355.5	301	714.248	833.5	984.823	991.5	915.121	920	1172.5	1129.87	1254.5	538.125	1021.98	1382.5	1156.25	814	331	935	1165.15	667.747	1151.5	693.5	1129.25	1471.25	960.5	1106.5	1014.74	1163.5	1265.55	1001.87	10	1408.5	579.5	1000.5	759.744	929	922	242	938.5	1394	174	277	1338	511	501	1241	1338.5	1161
HISTSYN-PWY	1059.51	1604.8	1125.53	1290.41	1402.58	1158.81	1689.87	1485.68	1358.58	1501.59	1653.4	1698.09	1530.41	1781.1	1702.74	1703.22	1284.9	1317.9	1543.95	1473.77	1820.31	1234.23	1563.38	1172.74	1709.54	1643.76	1360.14	1334.91	1198.32	1570.87	1663.86	1111.76	1529.55	1313.72	1036.39	1180.08	1075.3	1060.59	1183.68	1662.57	1660.99	1191.02	1265.74	1402.03	1603.23	1436.48	1646.89	1520	1658.37
HOMOSER-METSYN-PWY	51.5939	17.4627	91.0211	38.9059	29.084	352.753	170.853	392.262	31.3176	116.902	13.4757	158.613	387.558	397.792	438.902	692.817	18.9227	211.856	112.495	414.125	466.925	26.3485	164.763	0.49494	279.44	470.11	29.8318	95.3722	1.49948	238.11	250.293	0	168.803	122.367	0	0	3.74565	4.49342	0	634.059	0	13.4499	27.3131	2.99847	252.823	43.1545	331.493	11.9783	17.9578
HSERMETANA-PWY	1182.14	2069.15	1021.42	1393.93	1571.49	997.557	1951.67	1816.78	1661.52	1910.57	2073.89	2056.12	1559.37	2221.01	2232.43	2031.06	1476.94	1275.53	1909.29	1866.71	1740.64	1524.29	1683.14	1449.69	2275.36	1756.33	1693.08	1612.4	1506.91	2025.94	1988.26	1037.82	2019.15	1511.51	1234.57	1340.87	1247.14	1211.16	1173.91	1935.66	2182.35	1179.85	1321.11	1839.29	1803.94	1627.27	2130.01	1963.18	2124.51
ILEUSYN-PWY	2830.61	2638.85	1501.24	2208.32	2578.54	2402.64	2574.75	2264.11	2525.82	2623.06	2201.26	2712.61	2321.45	2246.33	2566.94	2627.17	2675.7	2069.63	2652.34	2558.68	2628.09	2841.54	2337.88	2866.81	2631.54	2840.53	2686.94	2728.28	2910.48	2688.28	2806.74	1389.51	2712.64	2103.55	2944.58	2839.11	2860.11	2869.26	2028.38	2335.52	2908.8	1572.5	1872.09	2855.39	2147.59	1854.84	2528.46	2808.07	2382.8
KDO-NAGLIPASYN-PWY	0	0	8.27867	0	0	7.85108	0	0	0	0	0	0	0	0	0	0	0	0	0	0	0	0	5.26399	2.4968	1.34706	2.59201	4.73946	1.34981	0	0	0	0	0	0	0	0	3.7026	0	0	0	0	0	0	0	0	0	0	0	0
KETOGLUCONMET-PWY	0	0	0	0	0	1.99811	0	0	0	0	0	0	0	0	0	0	0	0	0	0	0	0	0	0	0	0	0	3.99046	0	0	0	0	0	0	0	0	0	0	0	0	0	0	0	0	0	0	0	0	0
LACTOSECAT-PWY	8.19512	0	37.2476	28.5256	16.6419	134.604	28.2067	10.4631	0	0	14.3486	0	1.77596	0	0	0	7.94286	6.24288	3.39605	0	3.19586	0	24.602	0	0	0	14.3022	13.117	0	0	3.93304	0	1.59929	0	0	0	1.58242	0	0	0	0	0	0	0	0	0	0	1.59917	4.79435
LEU-DEG2-PWY	1159.68	1129.91	180.696	627.291	971.92	702.001	1009.86	611.56	963.984	1096.66	390.774	1158.87	587.639	315.862	909.364	851.881	933.018	570.921	868.097	1014.8	795.256	1322.32	817.023	1326.54	1055.79	1175.25	1185.14	1141.48	1374.63	1146.81	1022.52	11.0991	1316.56	513.913	1255.41	968.471	1146.05	1132.45	339.567	646.891	1265.14	167.285	271.135	1461.87	181.563	139.953	882.658	1382.56	591.891
MET-SAM-PWY	113.084	40.1559	192.109	87.2856	65.9544	605.78	349.236	673.545	70.8485	246.786	31.1011	327.479	659.509	713.625	759.326	1045	43.2875	401.387	238.9	700.522	788.484	59.7717	334.704	1.15421	534.17	775.788	67.634	203.025	3.49293	461.258	485.075	0	343.046	252.951	0	0	8.69905	10.4252	0	963.623	0	30.893	61.8652	6.97642	485.04	96.6853	607.441	27.654	41.2939
METHGLYUT-PWY	0	0	0	0	0	0	0	0	0	0	0	0	0	0	0	0	1.67222	0	0	0	1.67287	0	0	0	0	0	0	0	0	0	0	0	0	0	0	0	0	0	0	0	0	0	0	0	0	0	0	0	0
METHYLGALLATE-DEGRADATION-PWY	6.19546	0	0	0	0	1.24965	0	0	0	0	0	0	0	0	0	13.71	0	0	0	0	0	0	0	1.24888	0	1.24952	0	2.49751	0	0	22.3567	0	0	0	0	0	0	0	0	0	0	0	0	0	0	0	0	0	0
NAD-BIOSYNTHESIS-II	9.95015	0	2.33028	0	0	3.99095	0	0	0	0	0	0	0	0	0	0	0	0	0	0	0	0	1.33794	2.65605	0.33984	2.65481	1.33849	4.32573	0	0	0	0	0	0	0	0	0.999444	0	0	0	0	0	0	0	0	0	0	0	0
NADSYN-PWY	0	0	0	0	0	0	0	0	0	0	0	0	0	0	0	0	0	0	0	0	0	0	0	0	0	0	0	0	0	0	0	0	0	5.97926	0	0	0	0	0	0	0	0	0	0	0	0	0	0	0
NAGLIPASYN-PWY	969.089	1586.07	918.36	1169.45	1235.2	759.462	1541.12	1480.07	1358.83	1526.96	1632.81	1690.63	1410.98	1803.35	1725.91	1718.97	1228.66	1194.72	1548.8	1494.62	1500.91	1215.03	1344.05	1166.25	1733.39	1442.18	1334.29	1290.35	1207.39	1593.84	1658.75	1033.69	1563.23	1291.61	1032	1145.86	1039.13	1019.3	1040.09	1590.09	1698.54	1123.17	1222.89	1429.39	1585.02	1414.97	1657.85	1505.71	1669.14
NONMEVIPP-PWY	1045.56	1522.32	1132.98	1268.38	1339.11	1107.88	1615	1441.45	1322.5	1449.91	1582.45	1616.69	1497.01	1736.82	1620.45	1641.26	1251.64	1304.44	1508.99	1409.42	1774.69	1193.55	1515.53	1143.05	1616.67	1576.67	1317.25	1285.61	1165.92	1500.7	1635.3	1111.51	1451.5	1291.57	1036.39	1161.38	1069.67	1057.58	1167.74	1608.85	1597.42	1187.14	1267.54	1339	1605.11	1420.07	1572.56	1443.75	1591.26
NONOXIPENT-PWY	1102.86	2176.05	1509.09	1748.44	1761.46	1471.4	2222.93	2046.67	1769.53	2015.96	2351.5	2243.28	1905.79	2517.67	2372.94	2295.81	1682.96	1543.14	2086.25	1954.83	2260.47	1447.54	2026.38	1328.8	2356.23	2041.11	1756.81	1682.82	1360.9	2115.92	2248.19	1378.43	2032.1	1735.66	1047.51	1420.36	1151.73	1116.9	1416.64	2203.8	2236.88	1512.38	1630.98	1753.95	2179.71	1949.43	2269.21	1964.62	2317.35
OANTIGEN-PWY	1036.89	1660.89	1103.77	1298.74	1408.77	1100.21	1750.07	1524.72	1384.29	1563.09	1699.31	1745.53	1526.21	1845.59	1773.57	1772.41	1288.62	1306.63	1588.27	1522.16	1842.23	1262.19	1591.74	1196.03	1783.27	1680.69	1395.31	1359.64	1227.42	1627.44	1737.63	1034.29	1595.25	1311.89	1032	1163.76	1062.26	1041.36	1121.18	1706.99	1730.26	1137.06	1235.37	1454.7	1616.01	1438.6	1709.01	1577.37	1715.19
P101-PWY	0	0	32.5399	0	0	0	0	0	0	0	0	0	0	0	0	0	0	0	0	0	0	0	0	0	0	0	0	0	0	0	0	0	0	0	0	0	0	0	0	0	0	0	0	0	0	0	0	0	0
P105-PWY	1376.71	1522.51	871.556	1313.49	1386.17	1516.78	1665.66	1417.54	1405.12	1466.97	1528.64	1457.32	1416.01	1439.61	1562.05	1437.79	1260.22	1368.07	1458.62	1464.09	1504.15	1469.05	1514.87	1431.63	1577.05	1653.38	1481.37	1440.06	1451.07	1507.81	1484.36	48.5862	1540.03	1142.88	1333.2	1226.11	1323.28	1316.42	777.489	1584.68	1583.69	581.778	812.057	1550.22	1162.64	1097.31	1514.75	1592.16	1477.95
P108-PWY	352.737	1527.41	608.661	861.575	1030.21	1315.31	1548.68	1182.67	940.445	1280.93	1531.45	1654.81	1178.73	1537.27	1680.78	1578.7	623.387	804.413	1143.67	1295.39	1663.57	730.836	1264.12	549.264	1734.49	1564.56	1002.06	853.66	582.871	1394.28	1341.77	12.2484	1431	719.416	0	202.36	191.563	148.612	274.377	1551.46	1483.92	216.125	359.514	1114.9	801.517	770.235	1570	1357.33	1539.75
P122-PWY	23.0936	0	195.416	109.076	69.1688	224.774	60.6506	20.4364	0	0	60.1266	0	6.9636	0	0	0	20.4957	13.8119	6.90771	0	13.8939	0	53.9463	0	0	0	0	132.156	0	0	6.96284	0	6.87504	0	0	0	6.72452	0	0	0	0	0	0	0	0	0	0	6.94462	20.473
P124-PWY	31.2748	1540.11	342.288	791.118	1067.24	250.026	1534.03	1297.81	1047.92	1344.94	1601.17	1626.38	1065.87	1647.18	1722.58	1634.29	853.276	840.185	1278.09	1350.88	1525.26	762.502	1303.28	611.799	1739.75	1436.89	1044.73	979.617	673.393	1453.24	1409.61	23.5911	1447.23	885.775	0	538.92	124.319	15.8182	380.598	1529.57	1532.19	327.033	521.576	1166.97	1049.88	999.491	1618.46	1385.46	1619.13
P125-PWY	23.9855	2.66647	7.19652	6.34059	9.54236	163.459	0	3.59951	1.19995	0	10.7957	0	0	0	0	0	2.98828	0	1.49334	0	0	0	7.01931	0	0	0	11.6269	27.4921	1.19997	0	1.19996	0	1.19996	0	0	0	1.19996	0	0	0	0	0	0	0	0	0	0	0	0
P161-PWY	11.9768	0	88.9133	34.8359	20.9415	158.014	17.9598	5.99531	0	0	17.9596	0	1.99948	0	0	0	5.99504	3.99781	1.9995	0	3.99809	0	15.9686	0	0	0	0	43.728	0	0	1.99949	0	1.99943	0	0	0	1.99938	0	0	0	0	0	0	0	0	2.99894	0	1.99944	5.99545
P163-PWY	0	0	0	0	0	0	0	0	0	0	0	0	0	0	0	0	0	0	0	0	0	0	0	0	0	0	0	0	0	0	0	0	0	0	0	0	0	0	0	0	0	0	0	0	0	0	0	0	0
P164-PWY	0	0	104.741	0	0	0	0	0	0	0	0	0	0	0	0	0	0	0	0	0	0	0	0	0	0	0	0	0	0	0	0	0	0	0	0	0	0	0	0	0	0	0	0	0	0	0	0	0	0
P184-PWY	6.32316	0	0	0	0	1.27247	0	0	0	0	0	0	0	0	0	13.9704	0	0	0	0	0	0	0	1.2719	0	1.27237	0	2.54361	0	0	22.8028	0	0	0	0	0	0	0	0	0	0	0	0	0	0	0	0	0	0
P221-PWY	0	0	7.96516	0	0	0	0	0	0	0	0	0	0	3.49708	0	0	229.191	0	0	0	0	0	0	0	0	0	0	88.1647	0	59.2333	0	0	0	0	0	224.515	0	0	0	0	0	0	0	0	0	0	0	0	0
P23-PWY	33.3697	0	384.444	29.1902	157.041	163.571	243.092	0	10.4369	20.7901	0	469.06	267.055	244.311	13.9209	381.699	0	523.05	13.9006	0	54.58	0	124.312	6.96469	5.23895	337.92	3.49335	148.248	6.96599	0	462.785	0	0	0	0	0	6.91412	0	0	150.475	0	0	0	0	0	30.8025	20.8123	0	0
P281-PWY	9.64901	0	0	0	0	1.99551	1.99465	0	0	0	0	0	0	0	0	20.3409	0	0	0	0	0	0	0	1.95637	0	1.99534	0	3.91336	0	0	32.8738	0	0	0	0	0	0	0	0	0	0	0	0	0	0	0	0	0	0
P381-PWY	0	0	0	0	0	0	0	0	0	0	0	0	0	0	0	0	0	0	0	0	0	0	0	0	0	0	0	0	0	0	0	0	0	0	0	0	0	0	0	0	0	0	0	0	0	0	0	0	0
P4-PWY	230.737	88.7265	363.393	184.332	142.521	866.611	627.981	959.547	152.07	464.12	69.2328	594.629	981.632	1046.64	1042.3	1280.57	95.1366	672.084	456.362	976.892	1176.51	129.318	602.323	2.63523	832.591	1113.22	145.751	392.397	7.95727	758.729	807.51	0	602.116	465.552	0	0	19.7037	23.5674	0	1239.87	0	68.3568	133.289	15.8492	802.06	203.473	909.283	61.7675	91.1555
P42-PWY	191.196	1556.74	512.933	874.443	906.728	881.303	1394.95	1276.26	992.058	1343.2	1593.7	1541.01	871.665	1593.42	1751.63	1589.41	782.042	494.26	1207.72	1348.94	1173.17	756.555	1056.5	582.812	1769.57	1235.59	1051.27	910.51	618.152	1435.07	1350.71	13.5104	1490.78	769.258	0	345.755	148.33	86.7386	171.558	1468.41	1526.73	237.199	391.997	1160.98	850.425	819.916	1609.27	1362.27	1578.11
P441-PWY	0	0	109.917	35.9962	25.7525	174.443	36.0165	0	0	0	0	0	4.83084	0	0	0	0	10.7788	5.08229	0	10.3597	0	45.0187	1.36719	0.925171	1.84191	3.94296	23.8627	0	0	0	0	0	0	0	0	5.02237	0	0	0	0	0	0	0	0	0	0	0	0
P461-PWY	0	0	25.7573	2.99711	2.99725	72.0372	26.2862	0	0	0	0	0	0	0	0	0	0	0	3.19711	0	0	0	13.9448	0	0	0	0	13.9403	0	0	3.93346	0	0	0	0	0	0	0	0	0	0	0	0	0	0	0	0	0	0
P562-PWY	64	26	155.194	117	35	338.864	13.1566	12.5714	3	0	42.2428	1.26316	2.06897	6.9485	6.86898	0	205.239	14.3953	9.65323	0	11.4074	34.0364	24.1989	21.33	6.98629	8.11564	41.67	84.577	5	44.6379	0	0	4	0	0	160.886	22.5	28	1	8	0	8	0	0	0	0	0	0	3.39623
P621-PWY	0	0	0	0	0	0	1.86667	0	0	0	0	0	0	0	0	0	0	0	0	0	0	0	0	0	0	0	0	0	0	0	0	0	0	0	0	0	0	0	0	0	0	0	0	0	0	0	0	0	0
PANTO-PWY	1210.41	1490.57	989.712	1155.36	1302.22	1141.51	1559.11	1387.65	1281.25	1423.33	1521.79	1575.25	1399.33	1669.25	1591.17	1595	1275.62	1228.05	1453.41	1384.17	1665.06	1351.67	1448.83	1321.12	1597.12	1517.44	1373.05	1365.28	1354.96	1476.42	1584.25	1032.5	1484.56	1227.5	1234.51	1272.42	1231.23	1218.54	1098.25	1535.32	1587.4	1105.99	1189.83	1479.95	1514.5	1342	1540.66	1506.09	1544.5
PANTOSYN-PWY	1114.49	1439.36	729.415	1118.21	1306.19	1166.84	1343.86	1045.25	1263.57	1382.25	908.755	1415.51	1218.55	1035.55	1334.84	1315.43	1246.28	1144.11	1384.56	1326.01	1400.9	1259.03	1334.07	1215.54	1424.84	1521.78	1332.72	1312.64	1243.04	1430.68	1442.72	51.8893	1469.23	940.87	1113.16	1190.14	1127.44	1114.04	988.65	1225.8	1579.93	474.528	859.929	1398.18	1145.67	670.159	1301.48	1466.21	1083.71
PENTOSE-P-PWY	406.65	1821.89	1299	1468.76	1462.1	1206.56	1938.62	1745.74	1449.61	1641.66	2077.65	1889.87	1692.79	2226.91	2024.81	2010	1276.37	1348.52	1763.37	1664.71	2097.79	904.203	1798.31	701.156	2021.23	1747.49	1354.75	1312.87	709.533	1790.78	1833.54	1181.93	1620.85	1483.3	116.327	951.224	523.926	460.952	1211.35	1961.91	1834.56	1300.48	1409.41	1249.74	1890.92	1710.42	1957.5	1554.34	2045.31
PEPTIDOGLYCANSYN-PWY	1066.95	1512.15	1157.97	1278.43	1323.68	1319.73	1577.68	1392.98	1271.14	1413.27	1556.68	1577.96	1400.25	1674.35	1592.99	1593.99	1237.56	1213.68	1460.6	1383	1665.82	1194.87	1442.59	1148.93	1600.03	1508.5	1315.43	1282.29	1167.5	1472.18	1581.16	1032.5	1437.14	1226.1	1032	1132.2	1063.81	1052.23	1099.1	1532.79	1574	1112.79	1176.94	1338.3	1510.3	1342	1530.37	1436.1	1549.6
PHOSLIPSYN-PWY	1284.99	2060.34	1313.5	1530.1	1656.89	1481.39	2082.89	1802.76	1630.46	1859.53	2133.66	2154.94	1783.9	2235.47	2208.93	2153.99	1543.68	1540.02	1858.76	1831.74	2166.04	1502.5	1841.49	1441.01	2236.09	1978.23	1647.27	1608.29	1475.49	1963.07	1998.23	1291.09	1953.07	1556.09	1290	1428.75	1317.94	1297.15	1374.28	2056.06	2097.73	1393.28	1493.73	1713.54	1911.86	1706.99	2112.4	1889.56	2131.68
POLYAMINSYN3-PWY	21.1567	592.713	242.899	520.37	568.876	239.73	585.784	707.865	653.142	673.057	566.381	543.663	558.31	732.411	593.541	636.567	456.13	390.955	754.394	687.946	588.366	511.997	632.711	408.116	550.741	576.742	638.361	588.584	450.233	694.088	745.996	13.612	642.735	581.864	0	174.745	79.4445	9.09912	103.361	639.998	718.609	208.096	370.106	692.547	703.721	638.678	610.259	668.258	578.866
POLYAMSYN-PWY	38.0256	523.323	293.549	568.974	574.14	283.545	553.53	692.545	680.522	608.455	528.33	436.727	576.426	495.84	554.851	507.771	503.341	435.405	699.293	670.34	160.395	567.867	583.367	473.731	498.745	524.018	665.791	633.743	515.672	595.725	593.489	17.7921	614.333	630.644	0	216.562	98.3845	11.9099	121.502	546.666	621.709	255.684	430.797	711.366	697.966	670.975	540.673	655.794	498.061
POLYISOPRENSYN-PWY	1338.78	1676.04	1095.27	1329.7	1473.69	1237.8	1701.83	1480.03	1453.16	1605.38	1587.35	1771.04	1559.38	1696.59	1722.41	1741.44	1423.73	1361.98	1595.24	1550.08	1919.67	1486.81	1544.83	1454.08	1754.6	1730.68	1518.49	1499.06	1486.98	1663.14	1742.8	1034.5	1672.54	1308.09	1368.93	1391.97	1360.32	1347.95	1188.26	1633.01	1783.38	1124.74	1233.65	1623.03	1532.78	1353.51	1662.67	1678.83	1624.32
PPGPPMET-PWY	0	0	7.89727	0	0	61.1088	156.28	0	2.49742	12.4408	0	63.5796	27.223	0	0	0	0	0	0	0	0	0	1.67398	0.824696	59.1843	49.9391	1.67388	5.41321	2.49725	0	0	0	0	0	0	0	3.74334	0	19.8189	0	0	0	0	0	0	0	22.3199	0	0
PROTOCATECHUATE-ORTHO-CLEAVAGE-PWY	1220.77	553.134	102.184	338.093	585.069	659.348	336.19	238.724	527.911	549.696	153.95	426.898	210.005	92.0723	371.03	285.487	692.555	400.403	413.706	503.036	121.825	1068.61	367.184	1163.78	449.322	601.55	731.194	778.072	1186	559.721	393.308	5.33333	708.116	230.295	1334	926.401	1164.56	1182.67	324.299	269.022	644	43.8261	135.586	961.555	59.697	35.0293	363.316	787.848	242.37
PRPP-PWY	100.43	0	399.403	229.58	154.592	886.986	212.587	41.5041	0	0	121.812	16.5686	68.1573	0	56.5893	0	72.8962	177.676	15.3284	0	191.389	0	251.572	0	42.1619	110.474	117.825	147.377	0	36.3705	15.7382	0	14.0572	0	0	0	16.145	0	0	0	0	0	0	0	0	0	0	13.0675	62.337
PWY-1269	967.5	1461.17	904.329	1114.92	1147.65	745.75	1402.9	1376.67	1280	1418.83	1502.5	1519.84	1311.69	1648.02	1581.67	1547.82	1183	1085.52	1450.17	1384.17	1380.15	1160.67	1234.09	1125.83	1588.25	1304.06	1256.5	1217.24	1162	1475.67	1511.83	1032.5	1445.33	1227.5	1032	1130	1032.5	1018.5	1017	1456.74	1574	1104	1189.83	1339	1508.5	1340.5	1522.16	1395	1536
PWY-1422	0	0	22.9498	0	0	0	0	0	0	0	0	0	0	0	0	0	0	0	0	0	0	0	0	0	0	0	0	0	0	0	0	0	0	0	0	0	0	0	0	0	0	0	0	0	0	2.24665	0	0	0
PWY-1541	0	0	3.96541	0	0	0	0	0	0	0	0	0	0	0	0	0	0	0	0	0	0	0	0	0	0	0	0	0	0	0	0	0	0	0	0	0	0	0	0	0	0	0	0	0	0	0	0	0	0
PWY-1622	9.84514	70.4856	60.7801	0	419.889	0	656.468	0	0	51.6757	0	613.285	863.582	123.283	90.7416	368.71	0	693.903	0	0	1150.47	18.8715	603.744	0	75.8268	985.491	0	86.084	0	57.9465	412.396	0	0	0	0	0	0	0	264.23	607.934	0	0	0	0	22.4034	0	143.804	167.621	88.2238
PWY-181	15.6538	194.303	112.316	19.569	543.522	290.379	853.54	0	23.481	97.3409	0	373.14	929.557	324.784	213.908	539.131	0	849.394	0	0	207.373	57.8644	835.051	5.19648	145.201	844.544	18.3851	209.84	13.2237	109.088	552.926	0	0	0	0	0	22.2033	0	228.943	803.151	0	0	0	0	78.5753	0	282.078	278.14	200.129
PWY-1861	23.4136	0	19.7605	0	23.6764	319.814	0	29.5742	0	0	41.3128	7.9739	1.99763	27.7013	0	105.287	371.929	0	0	0	11.9326	0	19.8074	0	0	0	35.3104	189.293	0	126.469	9.95722	0	3.9929	0	0	227.027	0	0	0	0	0	0	0	0	0	0	0	0	0
PWY-1882	0	0	0	0	0	0	0	0	0	0	0	0	0	0	0	0	0	0	0	0	0	0	0	0	0	0	0	0	0	0	0	0	0	0	0	0	0	0	0	0	0	0	0	0	0	0	0	0	0
PWY-2941	23.6518	0	76.301	67.5627	23.7207	317.834	35.4748	11.934	0	0	35.4747	0	3.99255	0	0	0	11.9249	7.96569	3.99295	0	7.9752	0	19.822	0	0	0	35.3866	39.2196	0	0	3.99351	0	3.99314	0	0	0	3.99018	0	0	0	0	0	0	0	0	0	0	3.99303	11.941
PWY-2942	1224.12	1811.52	1247.11	1459.2	1532.37	1542.98	1825.89	1630.6	1500.57	1687.44	1825.94	1874.77	1609.15	1935.81	1902.23	1900.66	1431.42	1393.54	1699.73	1645.23	1931.57	1420.4	1673.02	1350.25	1920.33	1792.92	1562.02	1512.31	1374.99	1770.11	1845.11	1036.46	1745.7	1384.38	1178.11	1290	1219.04	1200.58	1178.33	1812.65	1876.23	1168.47	1283.61	1603.76	1659.26	1478.43	1826.48	1718.1	1822.8
PWY-3001	1415.35	2069.23	1340.17	1632.48	1761.21	1592	2066.14	1838.76	1756.05	1952.6	2020.78	2135.52	1800.74	2137.46	2141.05	2122.35	1660.14	1568.16	1966.71	1895.23	2141.15	1669.26	1900.2	1592.01	2174.68	2023.25	1806.95	1756.69	1628.8	2032.07	2105.86	1218.69	2022.19	1605.03	1394.24	1522.5	1431.03	1406.41	1383.14	1991.9	2177.75	1354.57	1500	1887.43	1908.21	1692.54	2071.85	2002.31	2053.03
PWY-3661	0	0	9.83464	0	0	87.4264	0	0	0	0	0	0	0	0	0	0	0	0	0	0	0	0	0	0	0	0	0	0	0	0	0	0	0	0	0	0	0	0	0	0	0	0	0	0	0	0	0	0	0
PWY-3781	3360.56	4931.11	2465.67	3921.8	4104.64	4266.18	4932.06	4376.1	3993.46	4526.91	5028.78	5053.42	4194.53	5262.99	5165.03	5080.24	3750.3	3608.33	4540.38	4422.62	5156.17	3856.35	4498.59	3648.38	5208.44	4807.13	4211.49	4021.12	3690.64	4742.93	4919.08	1581.35	4704.23	3581.59	3160.08	3303.39	3256.05	3218.7	2330.33	4866.32	5043.68	1890.24	2903.77	4298.27	4223.04	3818.75	4945.99	4614.05	4939.05
PWY-4984	34.3235	1210.03	214.694	604.029	721.14	344.084	1138.81	1017.44	811.497	1060.83	1269.27	1269.89	944.239	1463.84	1358.48	1334.67	511.912	490.001	1112.23	1061.1	1328.41	573.792	1009.75	450.868	1378.87	1070.03	822.106	683.197	499.718	1126.86	1224.22	14.8704	1158.82	675.997	0	178.809	81.1004	9.94315	108.206	1222.17	1337.2	276.511	590.058	912.081	1233.27	925.062	1268.64	1073.65	1278.65
PWY-5005	126.271	53.5217	288.571	228.899	93.5541	530.525	30.4258	31.8489	6.98558	0	95.3291	2.39225	4.78499	13.9237	13.6001	0	77.8377	30.5731	16.3257	0	27.5991	61.5041	57.5327	38.1722	13.7891	16.5903	69.6487	50.9076	9.30305	6.95012	2.39349	0	11.2002	0	0	3.99138	43.9843	54.1522	2.39263	0	0	15.9128	0	0	0	0	0	0	6.94334
PWY-5022	78.1899	50.757	299.874	221.804	140.054	413.802	263.139	0	0	27.6145	0	291.236	417.992	11.9529	27.7019	174.728	76.4338	265.861	0	0	416.182	63.8001	148.717	38.7751	66.1615	339.072	0	103.76	0	98.7453	216.13	0	0	0	0	0	50.4255	0	17.8051	216.419	0	0	0	0	0	0	33.5435	5.97814	23.7879
PWY-5028	959.009	694.999	97.373	402.278	553.461	679.415	325.279	344.522	599.735	670.727	259.708	553.367	203.817	210.383	524.303	406.688	724.539	336.941	511.984	634.9	159.557	979.675	279.561	1011.17	622.22	527.277	785.642	816.4	1035.87	752.952	496.344	6.25	846.443	298.132	1000.5	766.821	905.759	907.674	216.526	387.437	794.55	102.067	164.267	996.795	90.4919	76.1156	490.947	870.947	366.738
PWY-5097	1195.53	1761.7	1218.29	1421.82	1492.53	1439.55	1781.89	1589.17	1465.17	1643.86	1777.64	1825.15	1575.27	1892.37	1851.42	1850.02	1397.17	1368.51	1660.43	1602.07	1888.36	1383.83	1636.28	1316.88	1867.24	1748.14	1515.16	1467.97	1340.85	1721.06	1802.47	1035.89	1695.76	1359.56	1154.76	1264.78	1193.18	1176.39	1166.3	1767.81	1826.14	1160.05	1269.32	1559.7	1636.91	1457.27	1779.32	1670.81	1776.77
PWY-5100	347.965	719.273	384.002	501.636	630.167	836.12	536.701	324.311	517.332	694.147	243.257	750.943	418.609	603.567	462.149	612.778	620.289	324.371	677.819	547.475	779.54	513.795	624.622	406.795	556.403	714.106	664.493	621.653	431.084	735.065	801.594	5.9913	725.97	291.21	0	340.619	125.719	160.319	89.9935	479.092	842.174	152.382	271.32	744.147	616.021	340.723	529.207	769.542	456.464
PWY-5101	3006.51	2814.35	1634.02	2345.03	2709.78	2597.46	2715.24	2400.36	2657.53	2781.04	2362.34	2872.06	2430.81	2412.31	2738.78	2775.71	2808.77	2177.07	2792.17	2706.79	2764.22	3019.46	2475.44	3046.02	2808.34	2973.99	2848.9	2882	3091.8	2852.89	2953.55	1487.61	2895.42	2213.67	3116.37	2967.25	3020.03	3029.51	2118.04	2475.9	3089.83	1677.84	1978.61	3042.14	2288.52	1982.12	2685.96	2986.81	2535.23
PWY-5103	1784.94	2124.9	1404.19	1751.16	1920.85	1858.04	2117.37	1869.91	1885.68	2044.36	1962.03	2204.71	1904.43	2079.93	2146.95	2153.86	1886.59	1699.52	2058.08	1986.57	2233.79	1932.71	1964.69	1888.29	2188.13	2166.91	1979.47	1959.58	1921.25	2112.19	2202.1	1295.89	2119.83	1690.44	1778.15	1840.58	1787.21	1776.04	1565.02	2007.94	2274.01	1426.63	1595.43	2075.28	1947.67	1700.9	2084.42	2135.81	2021.57
PWY-5104	1682.63	1602.4	1165.34	1296.25	1393.98	1180.12	1387.08	1283.87	1313.99	1389.61	1564.84	1573.85	1458.51	1564.89	1747.51	1590.16	1405.46	1092.27	1260.49	1377.59	1147.99	1498.39	1242.96	1586.09	1782.68	1409.84	1342.01	1368.52	1597.02	1487.18	1378.73	1292.1	1536.1	1325.56	1778.15	1609.14	1713.12	1735.51	1519.43	1402.07	1600.77	1304.94	1289.07	1355.17	1007.24	1161.05	1616.74	1411.51	1585.99
PWY-5121	1134.08	1545.76	829.376	1152.47	1268.04	1157.08	1521.31	1338.09	1276.65	1453.32	1489.25	1623.72	1317.68	1554.36	1615.11	1609.29	1197.82	1050.79	1413.78	1412.25	1696.08	1282.01	1313.89	1237.54	1640.01	1527.16	1345.41	1307.04	1264.89	1506.94	1550.95	52.8269	1520.49	1069.24	1129.68	1127.96	1130.81	1120.07	696.002	1484.69	1620.25	503.842	793.875	1430	1157.44	1053.85	1545.59	1504.55	1514.55
PWY-5154	1232.81	1762.68	1273.59	1459.42	1505.91	1355.87	1822.08	1636.77	1503.09	1656.55	1817.9	1834.27	1630.77	1909.24	1873.22	1861.43	1407.39	1385.51	1678.39	1633.77	1886.96	1401.67	1663.2	1345.7	1876.48	1758.37	1526.11	1491	1371.97	1727.75	1802.3	1214.71	1696.48	1441.79	1211.91	1302.62	1234.01	1219.34	1204.21	1785.2	1824.06	1294.62	1361.83	1574.95	1671.23	1549.13	1798.7	1684.88	1808.88
PWY-5180	0	0	0	0	0	0	0	0	0	0	0	0	0	0	0	0	0	0	0	0	0	0	0	0	0	0	0	0	0	0	0	0	0	0	0	0	0	0	0	0	0	0	0	0	0	0	0	0	0
PWY-5181	0	0	0	0	0	132.374	147.457	0	0	19.4645	0	0	36.0881	0	0	0	0	0	0	0	0	0	0	0	82.3308	70.7703	0	0	0	0	0	0	0	0	0	0	0	0	29.4209	0	0	0	0	0	0	0	33.3843	0	0
PWY-5182	0	0	0	0	0	0	0	0	0	0	0	0	0	0	0	0	0	0	0	0	0	0	0	0	0	0	0	0	0	0	0	0	0	0	0	0	0	0	0	0	0	0	0	0	0	0	0	0	0
PWY-5188	1275.38	1868.69	741.579	1304.52	1483.64	1481.94	1634.75	1521.43	1519.76	1734.73	1702.16	1865.2	1098.79	1650.33	1947.98	1814.51	1455.25	938.764	1641.38	1687.03	1331.19	1493.17	1386.34	1420.68	1982.45	1654.8	1604.48	1553	1450.74	1819.6	1743.17	41.0285	1837.29	1145.66	1234.51	1337.11	1264.45	1247.03	769.066	1537.47	1943.31	466.93	776.159	1694.84	1058.89	974.399	1854.41	1794.68	1743.06
PWY-5189	1078.63	1674.83	1166.41	1342.61	1406.71	1330.71	1707.68	1532.02	1386.7	1560.69	1726.72	1738.02	1488.98	1848.51	1778.64	1774.99	1327.18	1289.96	1586.94	1524.74	1795.69	1272.4	1577.57	1201.84	1787.28	1644.05	1418.04	1374.5	1225.24	1638.08	1718.86	1033.99	1603.68	1308.83	1032	1180.93	1073.47	1057.32	1110.38	1689.51	1732.81	1137.82	1235.08	1453.77	1611.45	1435.33	1710.9	1572.39	1716.03
PWY-5198	0	0	17.949	0	0	0	0	0	0	0	0	0	0	0	0	0	0	0	0	0	0	0	0	0	0	0	0	3.27273	0	0	0	0	0	0	0	0	0	0	0	0	0	0	0	0	0	0	0	0	0
PWY-5265	49.5554	0	53.4588	0	59.61	524.493	0	28.1998	0	0	82.0087	0	0	0	0	0	21.2919	0	0	0	0	0	49.8633	0	0	0	80.3272	77.9768	0	0	9.53677	0	9.53453	0	0	0	0	0	0	0	0	0	0	0	0	0	0	0	0
PWY-5304	14	931	106	339	433	166.25	759	721.5	523	759	1002.5	928	430.5	987	1105	813.5	272	190	676	733	596	319	543	236	1128	627	523	425.5	269	841.5	680.5	6	876	404	0	84	34	4	46	840	911	103	186	617	474	469	1004	771	1012
PWY-5345	1164.59	1380.67	1095.49	1258.83	1501.48	1093.77	1828.3	1323.86	1346.52	1389.95	1338.05	1717.59	1627.75	1556.06	1326.39	1552.78	1342.87	1412.12	1545.45	1312.26	1896.36	1316.06	1705.03	1285.39	1382.4	1773.99	1364.19	1401.77	1315.75	1477.47	1657.16	1136.83	1323.03	1315.09	1193.97	1295.44	1206.41	1187.08	1253.43	1677.85	1499.67	1227.48	1313.82	1392.41	1612.87	1430.62	1438.65	1475.22	1409.87
PWY-5347	113.866	40.2609	194.076	87.7646	66.2535	614.773	356.972	703.636	71.2155	251.023	31.1622	334.607	691.395	741.303	794.736	1103.03	43.4114	413.432	242.492	732.744	831.015	60.0276	342.391	1.15431	551.875	817.873	67.9444	205.791	3.49382	475.209	498.735	0	351.131	257.566	0	0	8.70419	10.4324	0	1022.7	0	30.959	62.1326	6.97983	498.593	97.3106	631.067	27.7059	41.4039
PWY-5384	134.26	1163.97	391.184	662.479	674.322	578.333	971.497	702.813	743.592	935.618	1229.52	1150.57	582.252	997.384	1077.23	765.457	503.075	256.005	858.123	754.083	804.19	539.108	795.547	419.048	1198.82	696.458	777.009	629.802	443.437	983.416	813.447	11.9307	1019	511.367	0	161.862	107.196	62.056	90.1683	734.184	1154.06	186.746	321.709	844.548	506.248	662.716	1052.26	999.92	1225.45
PWY-5415	0	0	0	0	0	0	0	0	0	0	0	0	0	0	0	0	0	0	0	0	0	0	0	0	0	0	0	0	0	0	0	0	0	0	0	0	0	0	0	0	0	0	0	0	0	0	0	0	0
PWY-5417	0	3.37814	26.0346	4.21999	0	41.6415	1.49764	0	0	0	0	0	0	0	0	0	0	0	0	0	0	0	0	0	0	0	0	0.938006	0	0	0	0	0	0	0	0	0	0	0	0	0	0	0	0	0	0	0	0	0
PWY-5419	0	0	0	0	0	0	0	0	0	0	0	0	0	0	0	0	0	0	0	0	0	0	0	0	0	0	0	7.57641	0	0	0	0	0	0	0	0	0	0	0	0	0	0	0	0	0	0	0	0	0
PWY-5420	0	0	0	0	0	0	0	0	0	0	0	0	0	0	0	0	0	0	0	0	0	0	0	0	0	0	0	0	0	0	0	0	0	0	0	0	0	0	0	0	0	0	0	0	0	0	0	0	0
PWY-5431	0	3.37814	26.0346	4.21999	0	41.6415	1.49764	0	0	0	0	0	0	0	0	0	0	0	0	0	0	0	0	0	0	0	0	0.938006	0	0	0	0	0	0	0	0	0	0	0	0	0	0	0	0	0	0	0	0	0
PWY-5484	434.224	295.353	795.834	709.866	619.945	1295.33	850.882	144.542	30.8628	77.5393	375.163	706.742	916.738	207.289	168.481	448.28	315.622	699.714	80.2127	7.48301	1206.61	276.927	825.173	166.719	224.5	1038.46	355.671	334.184	43.2839	170.695	481.103	0	52.5122	3.00814	0	17.4324	167.131	180.863	158.727	758.126	0	65.3124	0	4.48764	26.5486	19.9709	181.58	189.419	142.178
PWY-5505	69.5316	95.2777	217.919	347.901	129.995	257.603	67.1903	35.4538	52.5167	42.215	120.468	5.98664	8.95612	17.8862	28.7162	8.97103	129.831	106.382	34.4712	4.99937	43.1174	107.708	117.461	63.024	32.6174	56.5721	130.12	128.613	17.7278	31.5961	26.7131	0	56.6483	5.97761	0	5.92095	54.1096	11.2415	2.9653	27.692	0	22.9732	52.0057	2.99556	17.8268	8.95466	43.2765	2.99612	17.8814
PWY-5507	0	0	0	0	0	0	0	0	0	0	0	0	0	0	0	0	0	0	0	0	0	0	0	0	0	0	0	0	0	0	0	0	0	0	0	0	0	0	0	0	0	0	0	0	0	0	0	0	0
PWY-5509	1008.29	562.812	901.191	841.823	818.917	788.057	668.267	639.839	755.249	638.212	539.039	566.46	830.553	658.658	480.666	548.951	950.609	914.456	791.931	589.959	783.339	867.685	782.275	915.293	469.38	697.978	769.889	835.939	911.274	629.571	765.667	1043.95	566.39	835.435	1049.49	1066.18	1023.12	1044.13	1036.24	617.201	678.923	1009.35	1003.8	737.316	1051.08	887.074	525.369	662.278	539.458
PWY-5529	0	0	68.2021	0	0	0	0	0	0	0	0	0	0	0	0	0	0	0	0	0	0	0	0	0	0	0	0	17.4003	0	0	0	0	0	0	0	0	0	0	0	0	0	0	0	0	0	6.38507	0	0	0
PWY-5531	3.48482	0	69.2014	0	97.2587	0	206.281	0	0	13.8639	0	375.58	512.245	0	27.4143	204.955	0	339.627	0	0	876.35	13.8523	141.026	0	13.8566	425.381	0	47.3116	0	27.4781	196.804	0	0	0	0	0	0	0	0	291.479	0	0	0	0	0	5.17653	27.4071	60.5667	30.641
PWY-5647	0	0	0	0	0	0	0	0	0	0	0	0	0	0	0	0	0	0	0	0	0	0	0	0	0	0	0	0	0	0	0	0	0	0	0	0	0	0	0	0	0	0	0	0	0	0	0	0	0
PWY-5651	0	0	0	0	0	0	0	0	0	0	0	0	0	0	0	0	0	0	0	0	0	0	0	0	0	0	0	0	0	0	0	0	0	3.7431	0	0	0	0	0	0	0	0	0	0	0	0	0	0	0
PWY-5654	0	0	0	0	0	0	0	0	0	0	0	0	0	0	0	0	0	0	0	0	0	0	0	0	0	0	0	0	0	0	0	0	0	0	0	0	0	0	0	0	0	0	0	0	0	0	0	0	0
PWY-5655	0	0	0	0	0	0	0	0	0	0	0	0	0	0	0	0	0	0	0	0	0	0	0	0	0	0	0	0	0	0	0	0	0	0	0	0	0	0	0	0	0	0	0	0	0	0	0	0	0
PWY-5659	1090.16	1544.9	1182.07	1286.88	1400.42	1285.65	1629.01	1418.25	1283.5	1471.39	1561.36	1601.45	1440.55	1762.18	1606.17	1656.53	1317.12	1265.51	1514.17	1384.17	1812.26	1210.2	1544.06	1153.87	1606.98	1583.94	1326.95	1303.06	1168.37	1519.55	1711.82	1032.5	1455.53	1232.2	1039.7	1216.09	1095.16	1084.49	1232.23	1559.36	1615.45	1145.54	1237.26	1339	1627.74	1389.69	1559.33	1447.79	1571.18
PWY-5667	1399.39	2090	1476.43	1687.13	1787.33	1604.41	2161.39	1901.92	1758.59	1959.52	2147.51	2186.31	1922.07	2295.11	2200.41	2175.24	1671.04	1663.96	2001.36	1895.1	2299.9	1622.24	1998.73	1549.59	2218.56	2079.23	1786.36	1738.25	1582.21	2039.68	2161.78	1377.33	2002.25	1668.62	1376	1529.86	1413.67	1392.38	1470.13	2106.19	2180.22	1490.94	1604.04	1842.85	2049.75	1832.22	2126.82	1984.52	2153.4
PWY-5676	39.8912	512.276	86.2577	306.572	534.831	235.303	501.665	232.274	478.247	533.932	133.952	569.535	512.397	127.659	355.64	388.891	639.627	640.506	418.197	463.834	914.177	765.049	552.906	627.566	434.242	744.807	657.233	698.12	693.802	541.542	517.06	5.18061	640.487	223.336	0	259.285	119.044	14.6755	259.631	380.355	624.016	48.9702	138.7	826.203	62.3992	40.3364	353.686	694.725	232.43
PWY-5686	1236.4	1800.02	1282.74	1451.87	1561.23	1331.95	1885.11	1670.46	1538.46	1708.03	1840.94	1894.32	1692.33	2006.47	1911.81	1921.1	1458.3	1482.17	1754.12	1660.9	2017.75	1420.47	1749.3	1364.51	1918.64	1827.17	1552.42	1517.67	1397.63	1773.43	1905.01	1239	1738.17	1472.96	1238.4	1357.32	1260.8	1243.9	1318.26	1852.69	1888.8	1330.06	1427.8	1606.74	1817.4	1611.12	1851.14	1723.32	1858.37
PWY-5695	1206.45	1316.55	571.847	801.704	813.234	1181.64	1179.54	1080.49	846.142	1112.73	1400.02	1351.59	975.371	1395.69	1476.61	1392.39	954.397	718.492	1030.72	1128.3	1288.6	1127.04	1020.07	1137.81	1495.2	1135.96	895.856	1001.07	1138.41	1217.41	1099.46	11.9479	1246.47	656.976	1158.58	1045.61	1107	1120.68	464.03	1309.86	1283.79	206.888	392.114	1029.24	795.77	748.984	1381.42	1102.14	1376.87
PWY-5705	1.98056	0	7.68381	0	3.97777	14.5473	55.2761	8.8466	0	1.99286	2.97131	93.834	267.642	19.3035	15.4406	115.237	0	72.8586	96.2296	45.9101	291.948	0	48.7219	1.94336	13.4646	159.828	0	52.6326	0	54.8494	27.8198	0	0	0	0	9.89723	0	0	0	125.05	0	0	0	0	0	0	45.5549	5.80871	29.8273
PWY-5741	3.97115	39.8417	26.1102	0	251.389	0	419.361	0	0	29.1632	0	418.802	533.84	71.1074	50.7098	248.41	0	430.425	0	0	616.431	9.08554	327.046	0	61.1064	667.832	0	44.2511	0	31.2282	269.008	0	0	0	0	0	0	0	140.473	344.322	0	0	0	0	12.5885	0	79.9573	97.8333	48.7621
PWY-5747	964.458	523.292	794.068	774.16	728.456	673.247	525.356	624.4	742.413	612.507	484	482.796	678.263	389.998	458.837	425.692	791	552.025	674.488	575.917	533.274	831.13	642.065	889	410.325	528.316	736.077	746.565	892.5	552.795	573.372	1026.5	547.018	818.999	1032	927	999.991	1014.5	982.048	416.197	558.864	954.309	897.042	721.25	705.865	772.599	495.926	622.594	496.22
PWY-5837	18.3543	0	47.8402	0	17.0243	234.582	0	7.73439	0	0	23.9107	0	0	0	0	0	6.4958	0	0	0	0	0	15.1942	1.12382	0.572369	1.07014	25.7458	25.3348	0	0	1.16639	0	2.58089	0	0	0	1.67858	0	0	0	0	0	0	0	0	1.74907	0	0	0
PWY-5838	50.5202	0	123.356	0	40.8323	458.226	0	16.6109	0	0	52.697	0	0	0	0	0	19.1573	0	0	0	0	0	34.2702	3.62994	1.80743	3.14225	56.8059	54.2061	0	0	1.71345	0	5.55754	0	0	0	5.30206	0	0	0	0	0	0	0	0	2.569	0	0	0
PWY-5840	49.519	0	120.795	0	39.457	452.581	0	15.8859	0	0	50.5928	0	0	0	0	0	18.8543	0	0	0	0	0	32.9006	3.60446	1.78955	3.08482	54.5606	51.999	0	0	1.59934	0	5.31236	0	0	0	5.25162	0	0	0	0	0	0	0	0	0	0	0	0
PWY-5845	0	0	93.7639	0	0	0	0	0	0	0	0	0	0	0	0	0	0	0	0	0	0	0	0	0	0	0	0	23.7559	0	0	0	0	0	0	0	0	0	0	0	0	0	0	0	0	0	2.39806	0	0	0
PWY-5850	0	0	52.7344	0	0	0	0	0	0	0	0	0	0	0	0	0	0	0	0	0	0	0	0	0	0	0	0	23.7559	0	0	0	0	0	0	0	0	0	0	0	0	0	0	0	0	0	0	0	0	0
PWY-5855	979.953	907.579	894.119	897.073	996.063	761.608	1134.78	945.897	965.707	960.598	870.806	1031.49	1115.41	1057.65	845.907	968.005	1013.59	1114.09	1062.59	904.565	1305.44	956.58	1125.63	974.014	837.287	1175.93	958.865	958.985	984.844	981.837	1151.62	1028.89	899.306	945.136	1032	1078.42	1020.58	1023.95	1084.62	1052.51	1033.89	1041.22	1061.05	985.758	1184.57	1031.55	898.805	992.972	900.487
PWY-5856	979.953	907.579	894.119	897.073	996.063	761.608	1134.78	945.897	965.707	960.598	870.806	1031.49	1115.41	1057.65	845.907	968.005	1013.59	1114.09	1062.59	904.565	1305.44	956.58	1125.63	974.014	837.287	1175.93	958.865	958.985	984.844	981.837	1151.62	1028.89	899.306	945.136	1032	1078.42	1020.58	1023.95	1084.62	1052.51	1033.89	1041.22	1061.05	985.758	1184.57	1031.55	898.805	992.972	900.487
PWY-5857	979.953	907.579	894.119	897.073	996.063	761.608	1134.78	945.897	965.707	960.598	870.806	1031.49	1115.41	1057.65	845.907	968.005	1013.59	1114.09	1062.59	904.565	1305.44	956.58	1125.63	974.014	837.287	1175.93	958.865	958.985	984.844	981.837	1151.62	1028.89	899.306	945.136	1032	1078.42	1020.58	1023.95	1084.62	1052.51	1033.89	1041.22	1061.05	985.758	1184.57	1031.55	898.805	992.972	900.487
PWY-5860	0	0	35.7114	0	0	0	0	0	0	0	0	0	0	0	0	0	0	0	0	0	0	0	0	0	0	0	0	15.9347	0	0	0	0	0	0	0	0	0	0	0	0	0	0	0	0	0	0	0	0	0
PWY-5861	34.223	0	85.3406	0	27.4829	348.156	0	11.118	0	0	35.5331	0	0	0	0	0	12.8382	0	0	0	0	0	23.0042	2.42251	1.20541	2.09608	38.4256	36.6491	0	0	1.14269	0	3.70977	0	0	0	3.54061	0	0	0	0	0	0	0	0	1.71376	0	0	0
PWY-5862	0	0	64.2863	0	0	0	0	0	0	0	0	0	0	0	0	0	0	0	0	0	0	0	0	0	0	0	0	15.9347	0	0	0	0	0	0	0	0	0	0	0	0	0	0	0	0	0	1.59966	0	0	0
PWY-5863	20.9224	0	53.6825	0	19.4025	260.261	0	8.82905	0	0	27.245	0	0	0	0	0	7.41539	0	0	0	0	0	17.3169	1.28418	0.6541	1.22285	29.3275	28.8549	0	0	1.33282	0	2.94882	0	0	0	1.91788	0	0	0	0	0	0	0	0	1.99793	0	0	0
PWY-5896	0	0	52.7344	0	0	0	0	0	0	0	0	0	0	0	0	0	0	0	0	0	0	0	0	0	0	0	0	23.7559	0	0	0	0	0	0	0	0	0	0	0	0	0	0	0	0	0	0	0	0	0
PWY-5897	45.4109	0	111.959	0	37.1678	434.013	0	15.2536	0	0	48.3296	0	0	0	0	0	17.0711	0	0	0	0	0	31.3548	3.19973	1.59734	2.79993	52.1131	49.8535	0	0	1.61469	0	5.10071	0	0	0	4.68629	0	0	0	0	0	0	0	0	2.42103	0	0	0
PWY-5898	45.4109	0	111.959	0	37.1678	434.013	0	15.2536	0	0	48.3296	0	0	0	0	0	17.0711	0	0	0	0	0	31.3548	3.19973	1.59734	2.79993	52.1131	49.8535	0	0	1.61469	0	5.10071	0	0	0	4.68629	0	0	0	0	0	0	0	0	2.42103	0	0	0
PWY-5899	45.4109	0	111.959	0	37.1678	434.013	0	15.2536	0	0	48.3296	0	0	0	0	0	17.0711	0	0	0	0	0	31.3548	3.19973	1.59734	2.79993	52.1131	49.8535	0	0	1.61469	0	5.10071	0	0	0	4.68629	0	0	0	0	0	0	0	0	2.42103	0	0	0
PWY-5910	11.8171	0	47.3795	33.8173	20.0658	194.647	16.573	5.75932	0	0	17.3024	0	1.87394	0	0	0	11.0573	3.89354	1.95976	0	5.13353	0	15.1061	0	0	0	21.8806	20.9499	0	0	1.66602	0	1.92232	0	0	0	1.98218	0	0	0	0	0	0	0	0	0	0	1.6661	5.44679
PWY-5913	1297.25	1970.21	1252.59	1504.78	1689.37	1100.68	2025.33	1743.83	1694.53	1849.31	2003	2168.21	1955.82	2150.49	2041.74	1870.05	1584.41	1670.7	1900.93	1706.64	2415.98	1550.65	1866.41	1500.37	2077.54	1986.69	1679.62	1642.71	1549.11	1929.28	2034.46	1376.67	1893.04	1616.99	1376	1505.55	1383.22	1360.66	1443.67	1990.12	2098.67	1469.99	1574.03	1784.67	1972.76	1782.5	1991.04	1919.4	2062.78
PWY-5918	533.705	1439.82	748.201	1025.88	1015.38	1132.79	1266.86	1187.96	1027.41	1247.68	1461.72	1417.49	916.326	1449.5	1566.77	1459.45	859.67	666.884	1184.71	1251.75	1176.65	898.658	1115.66	745.502	1592.58	1198.75	1097.55	998.931	752.955	1338.16	1282.16	24.3276	1372.48	860.927	0	344.187	310.94	259.767	200.37	1287.43	1425.33	362.947	563.606	1122.31	968.403	897.339	1464.42	1261.09	1443.44
PWY-5920	1027.51	1035.05	1016.09	1047.6	1121.62	1027.62	1191.25	1021.21	1035.1	1033.62	1024.34	1221.11	1271.29	1172.79	1006.79	1145.36	1125.74	1179.35	1125.89	992.841	1491.14	1058.7	1203.52	1056.05	996.55	1256.08	1046.9	1086.77	1069.01	1074.28	1212.43	1030.98	1010.03	1062.19	1032	1120.66	1044.39	1039.89	1086.37	1193.17	1133.47	1079.36	1123.08	1044.5	1322.54	1147.53	1033.29	1071.11	1044.38
PWY-5941	30.5652	1203.82	215.425	543.447	791.744	239.527	1057.21	851.85	728.608	1018.25	1096.53	1246.53	671.081	1104.63	1281.91	1130.61	536.437	589.23	895.947	977.74	918.764	610.088	864.169	481.201	1348.64	1087.66	802.426	711.243	521.726	1099.84	981.197	8	1162.58	503.042	0	245.711	115.12	15.6379	235.95	1091.85	1194.25	144.298	271.583	930.91	546.81	508.815	1203.08	1099.83	1147.72
PWY-5971	0	0	56.6546	6.18026	315.545	119.108	620.5	0	0	0	0	0	168.806	0	0	0	0	271.032	0	0	319.48	0	351.698	0	0	0	5.67317	97.8226	0	0	0	0	0	0	0	0	6.87909	0	0	0	0	0	0	0	0	0	0	98.221	66.2124
PWY-5973	1453.57	2011.01	1386.93	1607.97	1833.03	1398.74	2291.55	1939.7	1816.92	1998.25	1968.34	2269.95	2369.87	2257.69	2204.44	2341.1	1669.33	2046.66	1974.86	1956.58	2870.64	1719.86	2258.34	1619.6	2194.04	2591.47	1770.06	1774.97	1660.33	2086.92	2288.59	1395.47	2059.94	1685.99	1500.6	1605.01	1509.07	1486.27	1535.16	2396.79	2111.97	1496.14	1671.14	1862.22	2066.79	1777.98	2169	1983.19	2027.76
PWY-5989	17.9029	53.2879	36.8315	3.74523	329.309	78.0899	672.21	0	4.49419	35.67	0	477.868	763.322	113.509	50.374	258.509	0	574.399	0	0	1153.51	14.9401	592.799	3.98563	102.224	897.22	3.50665	83.3096	2.99759	108.026	282.3	0	0	0	0	0	4.49403	0	239.062	493.284	0	92.5988	0	0	17.8864	23.7802	99.4655	125.126	47.398
PWY-6071	0	0	0	0	0	47.7981	0	0	0	0	0	0	0	0	0	0	0	0	0	0	0	0	0	0	0	0	0	0	0	0	0	0	0	0	0	0	0	0	0	0	0	0	0	0	0	0	0	0	0
PWY-6107	0	0	0	0	0	0	1.49628	0	0	0	0	0	0	0	0	0	0	0	0	0	0	0	0	0	0	0	0	0	0	0	0	0	0	0	0	0	0	0	0	0	0	0	0	0	0	0	0	0	0
PWY-6121	1226.32	1745.26	1318.16	1457.86	1519.94	1487.35	1902.75	1610.87	1480.38	1649.85	1790.98	1859.75	1632.82	1931.07	1840.84	1840.3	1427.42	1428.41	1684.76	1597.07	1931.79	1381.8	1693.65	1322.91	1880.11	1785.4	1513.34	1476.86	1346.33	1709.85	1828.55	1191.35	1673.27	1416.11	1190.77	1309.51	1223.69	1210.92	1278.68	1776.54	1816.15	1282.84	1372.34	1544.97	1747.32	1548.86	1789.21	1656.86	1787.04
PWY-6122	1270.53	1813.41	1357.25	1513.34	1579.13	1530.3	1981.89	1675.09	1539.23	1714.61	1862.14	1928.37	1697.42	2008.26	1914.38	1913.88	1483.35	1484.87	1751.78	1660.94	2008.6	1436.68	1757.66	1375.24	1956.04	1852.32	1571.87	1534.69	1400.12	1775.09	1901.6	1239	1739.42	1472.68	1238.4	1362.94	1272.11	1258.27	1330.25	1846.82	1888.8	1334.08	1427.06	1606.76	1817.16	1610.4	1861.13	1723.12	1858.44
PWY-6123	1061.5	1512.17	1139.66	1268.58	1318.08	1305.71	1575.84	1397.42	1283.5	1423.33	1553.75	1576.33	1401.66	1674.91	1595.67	1599.52	1233.67	1239.33	1460.17	1384.17	1675.33	1198.67	1467.16	1146.83	1601.75	1520.66	1311.5	1278.67	1167	1479.25	1585.25	1032.5	1450.33	1227.5	1032	1132	1061	1049.5	1099	1539.33	1574	1112	1189.83	1339	1514.5	1342	1540.66	1436	1549
PWY-6125	1199.74	1682.33	1289.64	1428.35	1473.78	1530.68	1750.07	1522.57	1411.97	1566.33	1721.97	1742.52	1553.05	1826.21	1749.43	1731.18	1369.44	1357.43	1602.28	1510.63	1875.81	1335.9	1640.1	1274.31	1763.63	1694.65	1459.93	1420.02	1291.51	1628.13	1737.76	1112.34	1600.12	1336.78	1140.01	1243.76	1178.54	1167.79	1202.89	1685.4	1736.06	1205.03	1291.72	1479.93	1638.43	1460.9	1690.27	1591.64	1707.96
PWY-6126	1306.79	1864.37	1371.35	1547.67	1614.36	1577.94	1924.28	1695.13	1579.44	1751.23	1906.36	1937.67	1692.17	2020.88	1947.58	1925.13	1511.24	1494.58	1780.7	1685.82	2020.96	1479.44	1792.94	1415.72	1964.38	1850.91	1613.72	1569.44	1441.36	1815.11	1925.86	1239.51	1789.64	1491.66	1274.05	1388.21	1306.71	1292.63	1330.12	1852.47	1935.33	1339.61	1440.53	1654.01	1814.25	1625.87	1885.09	1771.83	1902.53
PWY-6147	1062.99	856.553	1092.31	1071.46	1150.49	1293.68	1218.63	901.929	940.769	898.38	823.346	1020.74	1227.26	1016.59	755.713	968.841	1082.08	1249.64	1019.8	812.984	1543.79	1010.95	1262.2	1015.3	734.402	1294.54	988.572	1047.34	1014.98	881.403	1228.16	1029.49	803.839	984.276	1032	1088.38	1048.86	1047.5	1107.55	1041.47	933.001	1058	1078.07	937.3	1233.53	1058.08	802.098	947.32	805.214
PWY-6151	1009.93	1423.95	541.532	909.104	1009.69	1038.08	1188.89	1096.73	1069.41	1275.45	1322.64	1358.71	757.915	1312.76	1478	1321.58	979.773	752.578	1179.29	1277.61	904.416	1170.7	934.845	1132.31	1544.8	1111.07	1201.97	1129.53	1163.87	1355.55	1178.77	19.8082	1423.39	784.783	1016.01	911.605	986.425	976.058	393.791	1208.7	1478.54	250.165	463.043	1339.25	767.166	722.591	1389.76	1377.93	1348.06
PWY-6163	1173.11	1597.16	1244.92	1370.96	1426.23	1388.23	1680.48	1489.82	1386.23	1515.22	1634.16	1672.7	1564.09	1734.71	1673.97	1666.57	1348.36	1362.26	1547.18	1470.73	1817.2	1306.13	1580.45	1256.64	1673.48	1656.94	1413	1384.17	1277.71	1570.27	1668.66	1146.85	1535.12	1334.42	1146.67	1252.28	1175.19	1163.92	1217.64	1661.11	1651.56	1224.23	1298.32	1439.88	1599.44	1440.93	1622.49	1531.47	1634.33
PWY-6182	0	3.82162	18.9262	0	0	3.32443	1.74508	0	0	0	0	0	0	0	0	0	0	0	0	0	0	0	0	0	0	0	0	1.08305	0	0	0	0	0	0	0	0	0	0	0	0	0	0	0	0	0	0	0	0	0
PWY-6185	0	0	0	0	0	47.3371	0	0	0	0	0	0	0	0	0	0	0	0	0	0	0	0	0	0	0	0	0	0	0	0	0	0	0	0	0	0	0	0	0	0	0	0	0	0	0	0	0	0	0
PWY-621	134.26	1182.73	391.184	662.479	674.322	578.333	971.497	702.813	743.592	935.618	1269.23	1151.37	582.252	998.359	1077.23	797.208	626.029	256.005	858.123	754.083	804.19	539.108	795.547	419.048	1198.82	696.458	777.009	669.992	443.437	1011.69	816.153	11.9307	1019	511.367	0	353.704	107.196	62.056	90.1683	734.184	1154.06	186.746	321.709	844.548	506.248	662.716	1052.26	1000.77	1248.81
PWY-6210	0	0	0	0	0	0	0	0	0	0	0	0	0	0	0	0	0	0	0	0	0	0	0	0	0	0	0	0	0	0	0	0	0	0	0	0	0	0	0	0	0	0	0	0	0	0	0	0	0
PWY-6263	23.1963	175.405	210.857	408.866	219.938	192.914	79.5829	84.3106	20.6033	0	256.612	5.97772	11.8622	35.2526	35.2544	0	204.127	72.1617	51.8513	0	66.6819	154.947	173.289	105.197	43.8472	40.7576	252.442	231.06	28.7663	17.7797	5.97582	0	29.3986	0	0	11.5174	65.3057	11.55	5.79371	0	0	42.0422	0	0	0	0	0	0	17.8004
PWY-6269	1011.27	565.559	901.906	843.419	821.014	785.179	668.736	643.292	759.27	641.929	541.564	568.139	831.06	662.143	483.569	551.165	954.532	915.93	796.183	593.541	781.322	871.334	783.583	919.23	472.01	697.508	773.264	839.529	915.568	633.095	768.552	1048.41	569.841	839.72	1053.96	1071.09	1027.1	1048.03	1039.79	618.676	683.025	1013.35	1008.48	741.422	1056.36	891.563	528.422	665.677	542.66
PWY-6277	1270.53	1813.41	1357.25	1513.34	1579.13	1530.3	1981.89	1675.09	1539.23	1714.61	1862.14	1928.37	1697.42	2008.26	1914.38	1913.88	1483.35	1484.87	1751.78	1660.94	2008.6	1436.68	1757.66	1375.24	1956.04	1852.32	1571.87	1534.69	1400.12	1775.09	1901.6	1239	1739.42	1472.68	1238.4	1362.94	1272.11	1258.27	1330.25	1846.82	1888.8	1334.08	1427.06	1606.76	1817.16	1610.4	1861.13	1723.12	1858.44
PWY-6282	17.8947	53.2538	36.9728	3.74548	329.903	77.9205	675.99	0	4.49427	35.6623	0	477.683	792.755	113.691	50.3515	258.591	0	603.64	0	0	1205.74	14.9362	601.703	3.98531	102.101	903.294	3.50651	83.2486	2.99741	107.938	282.955	0	0	0	0	0	4.49367	0	246.021	496.96	0	95.7475	0	0	17.915	23.8299	99.421	124.924	47.3986
PWY-6317	62.7427	874.358	288.376	552.964	598.526	475.354	744.379	545.048	629.634	805.918	507.417	841.036	535.869	837.375	740.874	950.918	513.187	488.138	839.17	790.03	755.451	567.633	666.995	433.029	915.193	786.74	729.324	677.674	459.418	943.654	891.657	6.84599	956.537	367.394	0	162.598	95.8447	25.0861	83.1369	700.554	1019.41	137.876	280.802	821.65	630.595	409.036	806.977	878.18	572.946
PWY-6338	0	0	0	0	0	0	0	0	0	0	0	0	0	0	0	13.5142	0	0	0	0	0	0	0	0	0	0	0	0	0	0	22.0668	0	0	0	0	0	0	0	0	0	0	0	0	0	0	0	0	0	0
PWY-6353	248.531	817.655	497.7	639.217	703.371	871.512	804.327	525.249	693.064	802.562	388.109	844.627	727.126	318.025	683.188	718.018	626.002	557.273	652.035	718.681	960.535	695.867	788.463	555.11	747.687	987.231	796	763.744	580.143	859.667	828.81	8.77278	903.628	403.283	0	254.54	177.34	112.411	139.751	652.303	864.949	150.906	272.4	867.187	178.984	115.512	676.979	885.223	458.267
PWY-6383	118.093	43.7475	236.334	180.915	58.1558	538.955	21.1811	17.0966	4.66342	0	58.969	1.96316	2.99872	7.99073	7.99148	0	62.3978	18.7511	12.392	0	16.3282	42.4406	38.2124	27.9032	9.98716	9.32253	64.3107	53.3351	6.66127	3.9979	0	0	5.71017	0	0	2.66568	30.3124	41.1139	1.33299	0	0	10.6418	0	0	0	0	0	0	4.79664
PWY-6385	504.32	1412.71	1147.7	1219.73	1228.61	1194.92	1544.04	1353.09	1165.31	1307.97	1537.4	1506.64	1381.13	1667.12	1529.95	1549.79	1088.86	1185.11	1387.24	1286.49	1652.74	845.05	1413.35	702.392	1524.95	1440.06	1150.67	1105.08	711.302	1370.46	1514.78	1031.7	1286.3	1187.18	140.363	872.142	550.859	502.371	1055.8	1514.27	1445.97	1106.65	1157.35	1084.73	1502.73	1337.13	1473.04	1270.1	1516.35
PWY-6386	493.471	1408.32	1147.02	1216.57	1226.95	1201.56	1543.04	1351.71	1160.49	1303.32	1537.37	1505.3	1380.27	1666.72	1527.13	1548.54	1083.35	1182.08	1384.26	1282.69	1651.43	834.549	1411.27	691.072	1521.73	1436.41	1145.32	1099.46	699.876	1366.07	1513.39	1031.66	1280.01	1185.52	135.485	863.855	540.018	491.566	1054.05	1513.06	1441.09	1106.27	1155.67	1076.2	1502.12	1336.93	1470.07	1264.07	1515.14
PWY-6387	1068.33	1513.07	1162.94	1282.02	1325.18	1325.23	1578.36	1393.97	1272.56	1414.34	1557.48	1578.71	1400.5	1674.5	1593.49	1594.49	1238.54	1216.9	1460.87	1383.13	1667.24	1196.6	1446.5	1149.45	1600.43	1510.05	1316.5	1283.38	1167.62	1472.98	1582.46	1032.5	1438.68	1226.25	1032	1132.25	1064.51	1052.92	1099.12	1533.49	1574	1112.99	1178.31	1338.37	1510.74	1342	1531.46	1436.12	1549.75
PWY-6396	37.9583	6.23942	18.2212	15.7047	21.4395	205.579	0	7.92926	2.65618	0	23.2994	0	0	0	0	0	7.86265	0	3.93526	0	0	0	17.1796	0	0	0	25.5202	58.932	1.73908	0	2.64907	0	2.36609	0	0	0	2.63925	0	0	0	0	0	0	0	0	0	0	0	0
PWY-6397	11.0151	5.32301	10.1938	4.95299	4.36236	40.3808	0	0	0.545435	0	0	0	0	0	0	0	7.14904	0.545436	1.09085	0	0.699105	0	1.59987	0	1.63577	0	5.27159	4.1223	0	0	0	0	0	0	0	0	0.545403	3.1288	0	0	0	0	0	0	0	0	0	0	0
PWY-6467	967.5	1479.17	892.83	1114.92	1248.25	745.75	1552.67	1376.67	1280	1423.33	1502.5	1575	1396.58	1667.75	1589.67	1584	1183	1223.83	1450.17	1384.17	1392.16	1160.67	1430.66	1125.83	1594.25	1513.66	1256.5	1223.25	1162	1475.67	1558	1032.5	1445.33	1227.5	1032	1130	1032.5	1018.5	1098	1539.33	1574	1104	1189.83	1339	1514.5	1340.5	1540.66	1420	1543
PWY-6470	0	0	67.4789	0	0	0	5.89588	0	0	0	0	0	0	0	0	0	0	0	0	0	0	0	36.8119	0	0	0	27.4101	16.9254	0	0	0	0	0	0	0	0	0	0	0	0	0	0	0	0	0	0	0	0	0
PWY-6471	49.5554	0	186.127	145.739	92.393	626.081	81.7251	28.1998	0	0	82.0087	0	9.51948	0	0	0	45.5247	18.7019	9.5325	0	18.9493	0	72.4383	0	0	0	80.3272	71.5219	0	0	9.53677	0	9.53453	0	0	0	9.25476	0	0	0	0	0	0	0	0	0	0	9.53207	28.2899
PWY-6478	12.1947	1018.21	116.873	411.869	514.721	112.466	916.638	841.953	621.328	877.379	1084.53	999.98	524.541	1092.08	1206.53	1062.03	323.056	271.532	765.732	885.793	675.092	394.973	667.768	293.657	1218.7	762.559	603.749	478.326	333.303	917.449	855.802	7.98453	977.71	486.524	0	103.803	45.4067	5.32536	72.9522	953.939	997.396	132.613	240.181	713.536	547.517	549.481	1100.77	878.941	1094.9
PWY-6505	0	0	0	0	0	0	0	0	0	0	0	0	0	0	0	0	0	0	0	0	0	0	0	0	0	0	0	0	0	0	0	0	0	0	0	0	0	0	0	0	0	0	0	0	0	0	0	0	0
PWY-6507	0	0	7.93483	0	29.5224	0	122.636	19.7893	0	19.8322	0	0	30.2802	7.97051	0	62.3656	0	0	104.251	48.9668	0	3.9933	17.8052	1.99826	53.0423	73.4731	0	46.9528	0	60.5656	62.0863	0	3.99438	5.96915	0	9.93945	9.94813	0	15.552	4.98825	0	0	0	0	0	0	56.7186	0	13.9183
PWY-6519	29.5356	84.0276	65.9877	6.84321	428.124	123.872	686.628	0	8.19312	61.1559	0	447.229	906.098	189.184	83.2273	342.183	0	681.224	0	0	1149.89	23.4405	711.235	6.76811	134.572	736.767	6.38235	132.609	4.27162	160.469	398.37	0	0	0	0	0	8.12988	0	386.396	557.414	0	165.807	0	0	32.5226	43.028	154.995	123	81.8403
PWY-6545	1210.18	1195.38	1175.05	1259.89	1248.03	1215.8	1201.18	1226.08	1251.58	1250.77	1180.59	1134.85	1216.62	1356.21	1130.68	1168.85	1316.22	1197.13	1376.02	1170.87	1217.91	1258.76	1240.07	1250.84	1091.63	1114.15	1277.14	1288.27	1267.88	1249.77	1410.79	1160.57	1186.54	1247.03	1210.4	1287.42	1220.66	1217.78	1204.13	1139.22	1356.74	1225.06	1286.14	1284.5	1531.86	1351.6	1144.74	1252.9	1187.03
PWY-6562	0	0	0	0	0	0	0	0	0	0	0	0	0	0	0	0	0	0	0	0	0	0	0	0	0	0	0	0	0	0	0	0	0	0	0	0	0	0	0	0	0	0	0	0	0	0	0	0	0
PWY-6581	0	0	3.85714	0	0	0	0	0	0	0	0	0	0	0	0	0	0	0	0	0	0	0	0	0	0	0	0	0	0	0	0	0	0	0	0	0	0	0	0	0	0	0	0	0	0	0	0	0	0
PWY-6588	1.98594	70.1862	93.8306	46.3937	368.117	178.262	552.475	0	0	23.7607	0	336.803	384.675	146.021	35.5713	246.579	11.9016	307.105	0	0	715.046	15.8021	549.763	0	23.8202	651.297	0	68.8984	0	15.9007	305.426	0	0	0	0	0	3.92874	0	125.67	322.549	0	0	0	0	23.4857	0	77.7328	153.816	39.3786
PWY-6590	0	0	0	0	0	147.948	0	0	0	0	0	0	0	0	0	0	0	0	0	0	0	0	0	0	0	0	0	17.6954	0	0	0	0	0	0	0	0	0	0	0	0	0	0	0	0	0	0	0	0	0
PWY-6608	1112.69	773.352	527.952	710.263	714.062	822.305	788.37	817.466	753.569	820.301	766.535	733.352	810.905	887.209	718.058	734.268	883.004	656.83	888.452	791.477	876.563	1006.95	799.853	1050.54	717.407	933.153	783.551	888.198	1055.55	845.276	874.914	11.9477	813.314	615.897	1158.58	1025.31	1077.64	1094.31	457.576	744.251	909.225	205.692	385.528	883.688	748.997	696.518	759.756	822.218	772.995
PWY-6609	107.098	1115.22	418.507	608.336	570.407	677.334	993.317	897.476	661.081	918.23	1217.35	1149.33	751.941	1177.95	1301.95	1186.2	386.222	389.6	815.422	940.319	998.327	422.092	802.226	293.749	1325.46	896.32	675.04	545.471	313.346	1006.57	884.518	7.98456	1044.87	500.812	0	108.871	71.849	43.6109	64.657	1096.13	1054.69	143.394	280.309	707.101	597.916	574.781	1200.53	890.013	1198.98
PWY-6612	241.868	123.788	501.769	365.433	370.125	946.382	546.672	60.3018	14.8609	43.6481	142.29	422.456	491.647	105.352	53.7202	280.604	139.241	544.651	31.467	5.65321	312.243	116.559	412.31	60.6704	120.296	595.021	147.841	189.304	16.3924	88.8512	324.897	0	18.618	10.939	0	6.55945	83.2058	86.1285	79.0604	277.18	0	23.6546	0	2.8196	0	0	90.5668	11.1388	38.7453
PWY-6628	46.8622	0	29.3303	12.3873	73.0245	217.678	0	0	14.8156	0	0	0	2.49587	0	0	103.528	0	9.92248	0	0	0	19.2546	0	9.69692	7.45569	9.92891	4.97659	59.3328	8.89787	0	162.164	0	0	0	0	0	9.86664	0	0	0	0	0	0	0	0	0	0	0	0
PWY-6630	46.8831	0	29.3502	12.3897	73.0467	219.439	0	0	14.8157	0	0	0	2.49587	0	0	103.517	0	9.92265	0	0	0	19.2562	0	9.69721	7.45572	9.92896	4.9767	59.3391	8.89793	0	162.163	0	0	0	0	0	9.86702	0	0	0	0	0	0	0	0	0	0	0	0
PWY-6641	0	0	3.97462	0	0	0	0	0	0	0	0	0	0	0	0	0	0	0	0	0	0	0	0	0	0	0	0	0	0	0	0	0	0	0	0	0	0	0	0	0	0	0	0	0	0	0	0	0	0
PWY-6700	996.176	1647.23	1017.51	1233.6	1373	966.991	1703.5	1518.83	1380.95	1555.23	1690.55	1736.2	1484.14	1840.46	1773.11	1763.12	1257.32	1271.56	1579.06	1524.54	1783.61	1241.61	1543.5	1182.41	1780.79	1622.07	1375.98	1332.6	1220.49	1615.17	1716.81	1033.99	1596.56	1309.36	1032	1150.41	1051.82	1027.09	1109.4	1686.52	1732.81	1130.14	1231.45	1453.63	1610.47	1434.9	1709.26	1573.29	1716.28
PWY-6703	998.224	1732.33	1032.05	1287.99	1437.05	1007.99	1798.32	1599.62	1451.76	1639.94	1776.3	1858.31	1560.12	1947.19	1866.36	1885.69	1301.75	1367.08	1652.79	1600.1	1949.98	1297.86	1647.29	1221.79	1873.02	1726.9	1440.62	1394.25	1263.3	1701.26	1827.12	1035.47	1685.36	1362.68	1032	1168.32	1059.41	1028.1	1119.9	1782.88	1817.82	1144.83	1273.29	1521.83	1678.31	1495.45	1802.44	1654.44	1802.33
PWY-6708	979.953	907.579	894.119	897.073	996.063	761.608	1134.78	945.897	965.707	960.598	870.806	1031.49	1115.41	1057.65	845.907	968.005	1013.59	1114.09	1062.59	904.565	1305.44	956.58	1125.63	974.014	837.287	1175.93	958.865	958.985	984.844	981.837	1151.62	1028.89	899.306	945.136	1032	1078.42	1020.58	1023.95	1084.62	1052.51	1033.89	1041.22	1061.05	985.758	1184.57	1031.55	898.805	992.972	900.487
PWY-6731	0	0	0	0	0	0	0	0	0	0	0	0	0	0	0	0	0	0	0	0	0	0	0	0	0	0	0	0	0	0	0	0	0	0	0	0	0	0	0	0	0	0	0	0	0	0	0	0	0
PWY-6737	990.418	1125.89	341.225	569.974	714.46	1004.59	981.158	671.259	672.511	896.84	1092.44	1177.85	609.837	986.925	1068.54	844.747	864.903	661.619	821.667	745.944	943.916	988.701	816.133	999.559	1177.38	867.157	786.476	906.519	1011.42	946.603	852	7.5	1013.88	419.456	1000.5	882.876	918.926	919.996	329.799	798.028	1101.9	148.893	329.285	938.988	630.502	522.43	1039.65	976.512	1116.02
PWY-6876	1.98594	35.5408	11.802	0	175.41	0	285.73	0	0	7.97324	0	131.384	384.675	75.4227	33.6173	90.7662	0	185.523	0	0	669.098	7.95022	339.925	0	19.875	459.673	0	9.93786	0	15.9007	94.009	0	0	0	0	0	0	0	71.6023	275.828	0	0	0	0	11.87	0	43.3053	83.1145	31.6011
PWY-6891	14.2989	0	11.9396	0	14.3221	207.183	0	7.18155	0	0	21.4505	0	0	0	0	0	4.79067	0	0	0	0	0	11.9524	0	0	0	21.4184	23.7704	0	0	2.39815	0	2.39789	0	0	0	0	0	0	0	0	0	0	0	0	0	0	0	0
PWY-6895	68.5384	0	57.6828	0	69.2062	655.739	0	35.3254	0	0	102.727	0	0	0	0	0	23.6605	0	0	0	0	0	58.2411	0	0	0	101.784	112.176	0	0	11.932	0	11.9267	0	0	0	0	0	0	0	0	0	0	0	0	0	0	0	0
PWY-6897	1270.33	1814.27	1327.65	1504.99	1572.8	1442.89	1867.63	1656.64	1529.16	1684.32	1857.35	1897.34	1703	1989.42	1906.86	1894.16	1477.47	1467.71	1747.67	1660	2026.94	1431.98	1730.15	1376.36	1920.47	1826.06	1567.64	1523.31	1400.28	1769.54	1850.51	1239	1728.14	1470	1238.4	1358.4	1272.26	1260.36	1318.8	1850.48	1888.8	1334.4	1416.73	1606.2	1812.6	1610.22	1840.56	1722.8	1857.6
PWY-6901	0	28.8789	33.3934	21.0514	31.3523	40.8104	5.34399	126.908	131.82	107.385	11.921	31.4444	22.3096	84.2048	64.3351	44.6751	0	280.026	10.6556	24.8545	131.37	127.739	318.65	7.94586	74.1146	154.914	2.63557	196.713	0	182.56	117.643	0	141.745	23.2766	0	38.8247	38.4352	0	0	71.5943	0	0	131.237	10.5947	46.6825	0	125.783	0	0
PWY-6969	1362.89	1831.01	1056.83	1375.99	1482.57	1592.13	1831.35	1554.01	1453.33	1682.5	1782.07	1878.59	1484.71	1843.72	1907.63	1854.77	1282.11	1361.72	1615.39	1644.14	1873.14	1475.93	1610.05	1431.88	1951.68	1835.52	1561.6	1472.71	1453.19	1763.64	1774.38	57.9756	1789.25	1332.59	1316.9	1203.91	1305.52	1296.85	760.428	1814.29	1878.35	696.746	938.494	1654.92	1261.17	1317.46	1827.36	1759.72	1781.07
PWY-7002	0	0	0	0	0	0	0	0	0	0	0	0	0	0	0	0	0	0	0	0	0	0	0	0	0	0	0	0	0	0	0	0	0	0	0	0	0	0	0	0	0	0	0	0	0	0	0	0	0
PWY-7003	0	0	85.0361	8.67241	143.394	251.965	192.924	0	0	15.7768	0	300.66	207.772	0	0	190.872	0	366.026	0	0	46.0406	0	126.846	0	0	243.545	0	66.5836	0	0	223.085	0	0	0	0	0	0	0	0	118.798	0	0	0	0	0	0	17.1115	0	0
PWY-7007	47.2033	5.98956	8.88123	14.8737	7.97762	104.062	0	0	0.999612	0	0	0	0	0	0	0	5.98416	0.999501	1.9985	0	0	0	0.999669	0	2.99755	0	0	19.8593	0	0	0	0	0	0	0	0	0.999639	0	0	0	0	0	0	0	0	0	0	0	0
PWY-7013	0	0	0	2.99879	2.9988	0	0	0	0	0	0	0	0	0	0	0	0	0	1.9995	0	0	0	0	0	0	0	0	0	0	0	0	0	0	0	0	0	0	0	0	0	0	0	0	0	0	0	0	0	0
PWY-7084	0	0	3.40638	0	27.6091	0	22.5748	0	0	0	0	2.37176	4.96212	0	0	0	0	26.0425	0	0	10.8087	0	25.7194	0	0	17.03	0	11.8459	0	0	0	0	0	0	0	0	0	0	0	0	0	0	0	0	0	0	0	0	0
PWY-7094	1344.32	1259.53	226.388	700.358	1070.48	871.992	1103.26	688.759	1071.18	1242.66	450.74	1229.98	722.684	192.97	1025.6	855.707	1031.05	505.528	964.762	1150.19	706.131	1518.83	653.599	1522.93	1272.66	1305.85	1330.96	1279.59	1578.15	1309.52	1028.82	12.1796	1505.81	564.225	1441.92	1074.98	1312.6	1290.15	461.293	614.918	1427.03	182.419	299.395	1672.28	185.26	162.328	996.264	1549.17	668.541
PWY-7097	0	0	0	0	0	0	0	0	0	0	0	0	0	0	0	13.5142	0	0	0	0	0	0	0	0	0	0	0	0	0	0	22.0668	0	0	0	0	0	0	0	0	0	0	0	0	0	0	0	0	0	0
PWY-7098	0	0	0	0	0	0	0	0	0	0	0	0	0	0	0	15.152	0	0	0	0	0	0	0	0	0	0	0	0	0	0	24.7223	0	0	0	0	0	0	0	0	0	0	0	0	0	0	0	0	0	0
PWY-7111	3746.81	3351.16	1651.68	2514.06	3074.84	2912.44	2906.6	2603.55	3120.43	3300.63	2527.82	3272.63	2561.87	2514.7	3144.7	2940.72	3305.37	2264.39	3113	3172.87	2865.38	3809.49	2607.76	3838.17	3311.63	3251.75	3504.4	3548.11	3909.12	3384.79	3172.79	1517.39	3629.47	2395.23	3887.55	3676.74	3824.72	3814.14	2277.83	2624.81	3723.43	1729.58	2079.34	3925.27	2366.55	2060.72	3043.66	3737.75	2756.43
PWY-7159	3.48482	0	69.2014	0	97.2587	0	206.281	0	0	13.8639	0	375.58	512.245	0	27.4143	204.955	0	339.627	0	0	876.35	13.8523	141.026	0	13.8566	425.381	0	47.3116	0	27.4781	196.804	0	0	0	0	0	0	0	0	291.479	0	0	0	0	0	5.17653	27.4071	60.5667	30.641
PWY-7184	354.874	209.391	664.347	510.831	587.681	1135.93	847.047	86.3575	22.2507	73.9626	209.743	612.342	874.934	187.64	114.459	388.586	203.924	715.802	47.022	7.48867	1232.62	182.973	821.435	95.2282	190.259	1010	225.217	267.966	26.6123	130.24	462.767	0	31.0713	16.3716	0	8.95452	124.94	128.68	325.855	625.226	0	35.2459	0	4.4905	26.6853	0	164.788	182.123	95.1298
PWY-7187	244.156	121.476	510.019	395.348	275	868.987	182.275	58.2388	15.9312	0	157.831	9.84744	40.5974	46.4458	40.6415	0	147.27	131.74	34.2181	0	117.882	122.591	265.769	70.142	51.9212	68.4663	155.876	159.14	19.7628	24.7962	9.80201	0	20.3848	0	0	6.63929	87.6413	93.5223	9.72202	0	0	26.226	0	0	0	0	0	9.52082	38.1538
PWY-7196	308.885	1418.39	683.442	969.766	974.791	1103.85	1341.48	1227.77	1009.5	1251.7	1488.25	1449.67	958.004	1533.14	1545.59	1479.3	758.953	580.208	1219.56	1259.68	1240.56	797.541	1112.62	654.843	1560.15	1200.76	1052.27	943.528	684.669	1334.93	1289.68	24.7824	1339.43	871.534	0	295.992	208.716	123.484	175.567	1363.8	1428.51	361.476	537.52	1109.21	1043.53	978.22	1458.8	1266.29	1471.34
PWY-7197	1061.5	1512.17	1134.31	1266.17	1317	1298.2	1575.67	1396.67	1283.5	1423.33	1553.5	1576	1401.58	1673.75	1595.67	1595	1233.67	1239.33	1459.67	1384.17	1674.83	1198.67	1467.16	1146.83	1601.75	1520.66	1311.5	1278.25	1167	1478.67	1585	1032.5	1450.33	1227.5	1032	1132	1061	1049.5	1099	1539.33	1574	1112	1189.83	1339	1514.5	1342	1540.66	1436	1549
PWY-7199	173.517	253.351	444.171	461.305	504.57	801.46	752.202	109.449	29.1061	94.4086	255.823	617.024	612.721	230.515	145.717	439.39	224.212	368.762	60.7934	9.94286	864.513	197.415	662.529	108.749	235.339	787.569	253.986	286.562	33.9869	162.467	477.087	0	40.7627	21.441	0	11.7095	88.0236	61.4598	106.394	624.89	0	41.1527	0	5.96729	34.7088	0	204.298	218.922	121.566
PWY-7200	268.987	476.959	607.996	679.934	727.127	962.023	1023.01	228.878	65.5749	200.633	484.142	921.384	821.305	448.46	301.318	735.629	403.144	524.047	133.396	22.9604	1097.22	358.379	898.796	214.843	455.332	1019.64	455.655	493.125	75.1936	327.262	763.192	0	91.4116	48.6109	0	26.7447	154.253	103.289	166.587	913.468	0	86.9161	0	13.8295	77.9516	0	401.064	416.951	255.208
PWY-7208	1243.02	1733.06	1354.18	1493.62	1505.02	1622.28	1800.11	1599.44	1468	1626.66	1791.7	1801.14	1601.81	1914.81	1824.49	1822.86	1425.93	1416.38	1672.23	1582.45	1914.04	1380.48	1671.52	1317.77	1832.2	1737.82	1516.08	1473	1335.34	1693.37	1811.43	1180	1659.15	1405.03	1179.43	1294.37	1218.7	1209.34	1256	1759.23	1798.86	1273.46	1359.81	1530.61	1730.86	1534.2	1760.75	1641.14	1770.29
PWY-7211	552.41	366.521	874.244	745.762	838.695	1226.33	1121.23	162.938	43.8063	140.796	366.739	883.896	1129.48	337.247	212.189	621.822	356.242	956.062	91.3047	14.8976	1485.37	322.38	1087.31	177.651	336.333	1255.9	388.857	450.987	52.1914	239.678	726.406	0	60.8199	32.3598	0	17.7905	227.322	233.302	521.955	897.251	0	68.6496	0	8.95311	52.551	0	296.316	324.62	178.773
PWY-7219	1269.94	1815.66	1359.85	1519.53	1589.42	1532.32	1902.02	1681.39	1546.44	1713.76	1861.65	1899.26	1691.44	1997.26	1915.34	1925.58	1478.35	1502.68	1743.48	1660.94	2031.01	1438.43	1781.34	1375.34	1920.97	1848.88	1571.5	1533.89	1400.16	1778.11	1903.4	1239	1746.72	1473.33	1238.4	1358.32	1272.19	1258.15	1324.97	1854.01	1881.34	1332.99	1427.55	1606.76	1798.16	1603.55	1852.58	1725.96	1858
PWY-722	0	0	0	0	0	0	0	0	0	0	0	0	0	2.5633	0	0	0	0	0	0	0	0	0	0	0	0	0	0	0	0	0	0	0	0	0	0	0	0	0	0	0	0	0	0	0	0	0	0	0
PWY-7220	1359.4	1933.52	1387.16	1588.25	1648.85	1643.17	1954.77	1716.05	1625.71	1803.81	1969.42	1991.36	1693.39	2053.26	1992.3	1925.99	1557.44	1483.93	1832.86	1720.17	2009.16	1537.91	1808.64	1473.4	2025.4	1853.63	1673.68	1619.48	1500.21	1867.96	1957.4	1240.2	1850.24	1516.82	1324.91	1430.18	1355.76	1341.66	1337.05	1850.41	2012.32	1348.53	1458.2	1721.51	1836.15	1656.61	1930.25	1836.92	1965.34
PWY-7221	1102.62	1532.97	1227.68	1328.49	1365.48	1455.92	1622.64	1403.85	1285.24	1425.57	1573.68	1593.21	1462.17	1686.35	1602.89	1609.12	1255.75	1275.87	1464.38	1384.17	1786.86	1216.1	1532.97	1157.05	1607.79	1592.24	1334.91	1299.94	1169.48	1485.13	1602.87	1032.5	1452.82	1227.5	1032	1133	1073.31	1064.34	1118.71	1579.75	1574	1115.96	1189.83	1339	1516	1342	1546.1	1446.75	1555.21
PWY-7222	1359.4	1933.52	1387.16	1588.25	1648.85	1643.17	1954.77	1716.05	1625.71	1803.81	1969.42	1991.36	1693.39	2053.26	1992.3	1925.99	1557.44	1483.93	1832.86	1720.17	2009.16	1537.91	1808.64	1473.4	2025.4	1853.63	1673.68	1619.48	1500.21	1867.96	1957.4	1240.2	1850.24	1516.82	1324.91	1430.18	1355.76	1341.66	1337.05	1850.41	2012.32	1348.53	1458.2	1721.51	1836.15	1656.61	1930.25	1836.92	1965.34
PWY-7228	1226.36	1714.49	1320.78	1459.68	1503.78	1577.77	1782.97	1545.79	1435.93	1593.01	1753.67	1773.76	1581.54	1854.36	1777.99	1756.17	1395.02	1379.34	1628.9	1533.99	1914.09	1361.89	1672.97	1298.36	1793.85	1727.6	1490.16	1446.76	1314.89	1656.03	1766.13	1126.86	1628.15	1356.91	1160.25	1264.57	1200.71	1190.15	1222.15	1712.49	1766.37	1222.06	1310.42	1506.35	1661.08	1482.8	1718.07	1620.92	1737.69
PWY-7229	1359.14	1939.66	1422.01	1607.42	1677.68	1636.72	1997.95	1757.73	1642.57	1821.15	1981.37	2014.72	1752.74	2093.24	2021.9	1993.91	1570.12	1547.71	1848.59	1749.35	2093.06	1539.55	1861.84	1473.29	2041.41	1920.42	1678.17	1631.38	1500.14	1886.65	1997.45	1282.36	1862.25	1547.15	1325.88	1442.63	1359.17	1344.55	1378.43	1917.48	2012.32	1386.92	1492.96	1721.51	1876.14	1685.28	1958.05	1843.69	1977.76
PWY-7234	1061.5	1512.17	1139.66	1268.58	1318.08	1305.71	1567.41	1391.36	1283.5	1415.58	1553.75	1576.33	1401.66	1666.48	1592.66	1590.02	1233.67	1239.33	1458.83	1384.17	1675.33	1198.67	1467.16	1146.83	1601.75	1519.99	1311.5	1277.66	1167	1479.25	1563.67	1032.5	1450.33	1227.5	1032	1132	1061	1049.5	1099	1538.66	1574	1112	1189.83	1339	1513.83	1342	1540.66	1436	1549
PWY-7237	64	26	166.17	117	35	343.25	14	16.5	3	0	43.5	4	2.5	14.75	9.67	27.5	283	18.33	63	1.67	14	39	30	21.33	9.5	10.33	41.67	118	5	74.17	1.5	0	4	0.67	0	240	22.5	28	1	8	0	8	0	1	0	0	20	0	10
PWY-7242	134.685	1133.69	343.661	598.927	634.275	690.785	984.048	831.261	672.641	935.321	1105.38	1080.5	538.749	1035.21	1238.58	1096.2	460.688	283.598	884.127	960.081	716.819	547.155	666.308	420.18	1320.35	851.016	744.078	624.095	443.945	1035.44	857.582	7.5	1087.99	478.508	0	155.686	105.821	61.9081	102.702	944.167	1101.9	137.898	226.921	844.648	495.314	485.17	1162.36	984.518	1104.77
PWY-7254	1281	1052.1	1271.08	1305.64	1194.39	1426.64	1103.76	1099.42	1167.68	1096.79	1053.14	949.279	1141.32	1169.42	938.157	947.082	1205.53	1182.47	1268.83	1036.05	1075.66	1234.01	1149.4	1238.66	939.205	1021.86	1217.34	1194.76	1236.69	1047.18	1183.71	1235.75	1030.36	1207.55	1238.4	1212.5	1257.26	1265.18	1253.98	987.857	1187.67	1267.04	1307.11	1170.46	1502.91	1296.82	979.478	1103.11	1007.11
PWY-7255	0	0	0	0	0	0	0	0	0	0	0	0	0	0	0	0	0	0	0	0	0	0	0	0	0	0	0	0	0	0	0	0	0	0	0	0	0	0	0	0	0	0	0	0	0	0	0	0	0
PWY-7315	0	0	3.99273	0	0	0	0	0	0	0	0	0	0	0	0	0	0	0	0	0	0	0	0	0	0	0	0	5.98762	0	0	0	0	0	0	0	0	0	0	0	0	0	0	0	0	0	0	0	0	0
PWY-7323	1016.52	719.101	300.428	520.184	824.336	804.082	786.791	775.291	709.97	814.386	298.17	764.55	591.103	793.434	796.191	1102.94	843.767	949.389	711.005	899.771	865.957	992.126	761.674	1002.93	755.853	1069.08	837.843	930.936	1012.15	884.609	996.418	11.9076	858.908	527.245	1026.3	964.686	1004.55	1009.41	558.213	955.98	801.084	191.318	300.124	938.426	514.562	177.446	774.72	879.588	416.378
PWY-7328	213.041	981.668	578.494	723.651	856.55	715.647	1060.36	778.664	755.016	912.021	965.57	1084.19	956.189	1022.8	917.466	871.619	683.034	771.917	924.377	786.677	1117.74	600.411	989.252	477.093	949.235	941.965	796.477	721.848	495.597	941.43	971.327	14.8703	909.289	664.629	75.3023	565.163	308.895	299.257	996.712	888.186	1043.14	417.556	673.716	817.319	1179.29	889.764	946.781	935.434	992.298
PWY-7332	0	0	0	0	0	0	0	30.8687	0	0	0	0	3.49023	0	0	174.415	0	0	0	0	0	0	0	0	0	0	0	17.2426	0	24.1464	10.4338	0	0	0	0	0	0	0	0	0	0	0	0	0	0	0	0	0	0
PWY-7347	1.49581	0	2.99348	0	19.3526	0	45.8844	7.4774	0	1.49927	0	83.6561	270.322	0	11.9599	35.5697	166.971	61.1956	0	0	324.806	2.99465	39.9575	0	5.99065	159.834	0	68.2059	0	56.0018	29.7099	0	0	0	0	125.366	7.38501	0	0	123.358	0	0	0	0	0	0	7.48397	4.49351	13.4522
PWY-7371	8	934.67	88.33	341.67	427	74	783.67	754.17	541	796.33	993.5	929	432.83	1012	1118.67	1014.5	270	228.33	680.67	808.67	610.66	329.67	570.99	236	1131.33	647.33	517.33	412.83	269	851.17	774.5	6	894.33	406	0	84	34	4	46	851.33	911	103	204.33	618	482	469	1018.66	771	1012
PWY-7374	8	933.199	88.1977	340.597	427	74	773.196	743.688	533.653	780.966	993.5	928.6	431.895	1001.85	1113.16	1001.87	270	211.281	678.794	808.001	604.71	325.317	554.292	236	1130	639.042	517.198	412.698	269	847.275	743.999	6	886.496	405.198	0	84	34	4	46	846.762	911	103	196.581	617.6	478.768	469	1012.74	771	1012
PWY-7376	374.37	410.518	979.155	848.844	761.739	711.093	670.472	625.554	655.958	488.619	545.605	519.796	937.224	612.779	405.855	485.917	790.221	914.223	675.838	460.546	940.054	214.763	798.978	124.303	307.898	709.792	554.874	585.402	22.2338	447.97	634.727	1085.68	76.6435	829.195	169.859	773.574	505.659	526.33	1048.24	650.682	0	1029.98	1004.17	0	993.354	893.459	455.883	265.572	521.126
PWY-7377	0	0	0	5.10115	6.71045	0	0	0	0	0	0	0	0	0	0	0	0	0	3.40462	0	0	0	0	0	0	0	0	0	0	0	0	0	0	0	0	0	0	0	0	0	0	0	0	0	0	0	0	0	0
PWY-7391	0	0	0	0	0	0	0	0	0	0	0	0	0	0	0	0	2.15592	0	0	0	1.75561	0	0	0	0	0	0	7.61132	0	0	0	0	0	0	0	0	0	0	0	0	0	0	0	0	0	0	0	0	0
PWY-7392	400.434	179.137	594.13	562.044	258.794	981.034	123.422	85.4073	20.7261	0	262.433	149.774	17.8108	35.3495	35.3532	0	252.973	87.2055	58.0337	0	78.9666	170.887	160.221	116.236	44.0045	41.0914	274.936	248.54	29.4236	17.826	5.98145	0	29.5179	0	0	11.8995	127.987	163.817	5.96519	0	0	45.3275	0	0	0	8.94355	0	5.98034	35.3202
PWY-7400	1102.21	1565.56	1153.62	1303.21	1363.66	1314.7	1627.48	1447.11	1330.57	1470.97	1614.88	1635.83	1452.78	1730.26	1653.11	1667.23	1272.08	1278.43	1510.29	1442.74	1735.82	1242.18	1512.08	1189.21	1660.85	1575.07	1356.5	1330.52	1210.12	1537.91	1638.56	1070.74	1503.7	1272.05	1069.92	1171.11	1098.03	1085.95	1126.64	1593.67	1628.4	1151.28	1228.96	1388.57	1554.04	1387.52	1596.83	1488.84	1603.52
PWY-7431	1152.36	710.109	971.789	982.542	1061.96	1061.61	1096.41	760.13	861.538	752.635	664.256	724.299	918.476	525.852	584.555	662.918	950.904	1092.94	821.549	744.658	1010.59	1008.56	1012.58	1055.02	628.91	1077.53	900.635	949.796	1043.8	729.985	722.421	1028.98	660.934	913.871	1176.82	1066.76	1158.24	1175.61	1164.9	787.542	600.762	1000.31	935.559	860.939	670.218	811.86	696.555	830.16	657.896
PWY-7539	1201.65	917.159	1114.63	1146.15	1247.83	1391.16	1299.78	963.009	1018.6	966.632	870.824	1086.2	1293.98	1074.52	799.432	1028.65	1181.4	1286.91	1096.7	872.729	1595.05	1124.79	1348.73	1139.26	776.254	1395.37	1079.73	1148.35	1138.34	947.158	1314.31	1031.96	862.645	1051.65	1176.82	1205.36	1184.14	1183.04	1157.09	1109.81	1002.8	1091.73	1126.24	1027.14	1300.33	1117.72	851.363	1027.27	852.712
PWY-7560	1045.56	1522.32	1132.98	1268.38	1339.11	1107.88	1615	1441.45	1322.5	1449.91	1582.45	1616.69	1497.01	1736.82	1620.45	1641.26	1251.64	1304.44	1508.99	1409.42	1774.69	1193.55	1515.53	1143.05	1616.67	1576.67	1317.25	1285.61	1165.92	1500.7	1635.3	1111.51	1451.5	1291.57	1036.39	1161.38	1069.67	1057.58	1167.74	1608.85	1597.42	1187.14	1267.54	1339	1605.11	1420.07	1572.56	1443.75	1591.26
PWY-7616	26.4507	4.66469	0	6.42486	0	95.0298	0	0	0	0	0	0	0	0	0	0	0	0	0	0	0	0	0	0	0	0	0	11.9864	0	0	0	0	0	0	0	0	1.36344	0	0	0	0	0	0	0	0	0	0	0	0
PWY-7663	1606.04	2184.84	1461.92	1719.94	2069.4	1430.65	2572.43	2007.96	1975.15	2151.11	2108.45	2512.81	2552.23	2345.45	2285.11	2382.34	1832.46	2228.14	2126.2	2029.33	3126.15	1893.09	2485.82	1805.28	2315.69	2798.51	1939.07	1932.48	1855.9	2212.75	2451.72	1529.92	2200.84	1811.95	1692.76	1789.11	1687.19	1660.74	1754.68	2473.6	2309.28	1632.74	1808.62	2060.29	2178.71	1919.77	2272.29	2206.5	2190.59
PWY-7664	20.8303	61.8406	50.3162	5.68559	375.881	102.066	756.548	0	5.24101	41.4741	0	538.061	875.164	131.445	58.4997	295.655	0	670.773	0	0	1315.62	17.3983	673.337	4.64747	118.132	993.903	4.08948	96.3084	3.49585	124.759	323.029	0	0	0	0	0	5.23981	0	279.454	558.964	0	110.454	0	0	20.8683	27.7359	115.041	144.952	57.298
PWY-841	1215.83	1723.55	1298.02	1446.02	1501.71	1501.17	1804.16	1574.06	1456.53	1616.82	1765.75	1798.66	1588.23	1884.2	1804.5	1793.46	1403.23	1395.81	1651.44	1562.03	1900.84	1367.08	1670.57	1306.95	1822.08	1733.05	1494.16	1454.96	1328.42	1678.44	1790.15	1155.28	1648.84	1383.3	1173.93	1283.63	1208.12	1195.84	1240.93	1732.91	1787.44	1247.88	1337.93	1523.66	1695.82	1510.93	1746	1635.01	1758.25
PWY-922	8.2915	0	33.8686	23.8881	14.1114	141.825	11.6394	4.03691	0	0	12.1555	0	1.31235	0	0	0	7.76047	2.72888	1.37241	0	3.59663	0	10.614	0	0	0	15.3827	14.7273	0	0	1.16658	0	1.34607	0	0	0	1.38811	0	0	0	0	0	0	0	0	0	0	1.1666	3.81695
PWY0-1061	83.9877	20.8539	132.592	72.9734	25.2734	418.371	26.7783	13.4363	7.47921	0	4.49338	5.98866	4.49338	20.8711	0	80.4735	28.7036	7.47968	5.9882	0	16.9301	0	15.433	3.98375	5.00191	3.98506	16.9063	66.3689	5.98609	10.4632	4.49393	0	0	0	0	0	11.9412	8.96668	0	0	0	0	0	0	0	4.493	0	2.99695	8.97356
PWY0-1241	942.484	1195.6	848.209	948.12	944.87	699.647	1189.82	1030.2	1004.32	1070.8	1246.96	1171.21	901.852	1304.23	1359.26	1250.5	938.579	967.698	1082.22	1077.66	1003.94	1011.55	1061.97	1015.68	1380.04	1062.33	975.253	1003.92	1036.33	1126.34	1066.64	1030.09	1161.47	1022.9	1019.16	934.967	972.64	962.64	468.972	1160.83	1195.2	1023.71	1065.67	998.003	1137.67	1070.69	1280.75	1090.13	1261.94
PWY0-1261	627.187	2050.02	1168.33	1487.47	1609.65	1262.14	2049.59	1733.71	1635.05	1865.78	2122.27	2115.85	1712.84	2140.09	2119.02	1980.13	1437.37	1352.74	1871.63	1766.56	2047.7	1285.54	1821.16	1091.84	2184.21	1850.08	1636.15	1544.41	1122.17	1947.45	1979.9	1075.98	1914.62	1492.74	195.038	1163.04	772.369	674.387	1193.37	1924.2	2117.89	1223.95	1354.03	1662.64	1748.79	1644.71	2048.58	1879.22	2136.69
PWY0-1296	20.9043	0	107.558	57.0012	41.3985	330.21	126.472	10.4096	0	3.49015	30.9098	176.745	420.588	0	27.5632	79.8031	16.9297	121.184	3.48889	0	522.144	0	110.092	0	13.8914	298.593	30.4532	42.86	0	27.438	50.2475	0	3.49142	0	0	0	3.37689	0	0	269.485	0	0	0	0	0	0	17.3141	13.8399	40.942
PWY0-1297	18.7886	0	112.758	49.7697	35.9547	313.3	110.917	8.9405	0	2.99348	26.611	155.469	397.695	0	23.7091	69.1998	14.6341	109.101	2.99268	0	488.624	0	96.4969	0	11.9277	270.834	26.3084	61.1726	0	23.6285	43.5243	0	2.99424	0	0	0	2.92508	0	0	240.663	0	0	0	0	0	4.47678	14.8756	11.8931	35.2935
PWY0-1298	13.5609	0	89.7946	41.6234	30.1822	243.224	93.7042	7.45962	0	2.49566	22.2281	131.498	338.914	0	19.8	58.0876	12.2431	92.1834	2.49505	0	419.518	0	81.3212	0	9.95018	232.788	22.0252	51.6994	0	19.7494	36.5432	0	2.4961	0	0	0	2.43913	0	0	205.225	0	0	0	0	0	3.73421	12.414	9.92893	29.5103
PWY0-1319	1399.39	2090	1476.43	1687.13	1787.33	1604.41	2161.39	1901.92	1758.59	1959.52	2147.51	2186.31	1922.07	2295.11	2200.41	2175.24	1671.04	1663.96	2001.36	1895.1	2299.9	1622.24	1998.73	1549.59	2218.56	2079.23	1786.36	1738.25	1582.21	2039.68	2161.78	1377.33	2002.25	1668.62	1376	1529.86	1413.67	1392.38	1470.13	2106.19	2180.22	1490.94	1604.04	1842.85	2049.75	1832.22	2126.82	1984.52	2153.4
PWY0-1338	0	0	0	0	0	0	0	0	0	0	0	0	0	0	0	0	0	0	0	0	0	0	0	0	0	0	0	0	0	0	0	0	0	0	0	0	0	0	0	0	0	0	0	0	0	0	0	0	0
PWY0-1415	387.858	924.257	738.236	899.411	844.206	986.493	1070.11	932.954	850.569	939.72	906.129	1016.4	798.237	1055.8	871.849	970.031	680.594	548.933	999.605	899.95	1051.88	711.365	968.582	568.537	865.722	1003.59	906.121	808.72	572.122	967.01	1042.85	17.8184	907.624	726.353	0	231.341	208.023	170.834	133.57	1022.96	1028.81	298.841	463.694	908.775	876.008	816.236	909.222	970.252	919.794
PWY0-1479	140.255	1041.08	615.697	1019.48	1076.37	661.395	1156.43	957.082	1030.22	1026.45	1033.74	1110.01	1117.26	1118.82	962.045	987.243	978.137	765.035	1107.66	928.853	1336.1	982.617	1189.73	907.757	969.067	1146.97	1050.29	1031.89	944.292	1049.76	1147.68	68.4105	999.912	964.088	0	593.732	325.765	46.3997	398.3	1038.2	1120.95	625.042	873.525	1040.3	1116.19	1093.4	997.022	1053.2	1019.26
PWY0-1533	1374.05	1043.22	151.288	662.036	957.876	927.27	518.3	515.384	1011.44	1050.58	318.913	915.72	604.145	171.851	775.666	614.736	1195.7	663.891	835.101	980.654	594.788	1508.09	445.528	1515.92	894.279	960.609	1298.82	1325.6	1558.95	1055.77	804.216	12.7605	1306.53	496.214	1488.31	1390.37	1433.89	1423.88	526.646	554.618	1240.96	93.9574	286.73	1578.61	120.394	77.5694	720.079	1385.81	498.616
PWY0-1586	183.427	1314.42	487.902	780.606	780.543	830.965	1189.01	1083.89	835.501	1108.17	1376.76	1356.92	745.9	1399.33	1449.26	1371.94	554.511	379.483	1049.64	1143.22	1026.88	599.018	921.851	456.928	1461.98	1028.53	879.707	752.886	483.668	1211.26	1098.7	11.9651	1221.32	678.942	0	165.793	112.847	63.0243	92.0546	1247.56	1294.73	210.92	342.698	949.585	799.552	776.321	1354.01	1135.23	1371.05
PWY0-162	1248.43	1804.22	1305.52	1473.76	1567.62	1398.53	1886.85	1672.3	1539.04	1708.02	1848.63	1893.28	1688.83	2007.15	1912.81	1918.73	1465.1	1483.84	1753.32	1660.94	2015.06	1426.4	1751.77	1368.35	1919.79	1826.34	1557.7	1522.17	1398.55	1773.75	1904	1239	1738.91	1472.97	1238.4	1357.68	1264.91	1248.55	1318.44	1850.86	1888.8	1331.51	1427.8	1606.76	1817.4	1610.88	1850.36	1723.28	1858.51
PWY0-166	371.362	226.876	669.612	529.372	604.754	1083.82	859.866	94.9315	24.6449	81.4084	227.454	635.743	879.507	204.529	125.575	414.727	220.021	724.378	51.9471	8.31281	1219.22	197.701	829.935	104.208	206.948	1006.95	242.561	286.768	29.4449	142.437	489.159	0	34.3876	18.1483	0	9.93528	135.884	139.828	344.643	650.363	0	38.9528	0	4.98634	29.5618	0	179.65	197.747	104.533
PWY0-321	0	0	0	0	0	58.7422	0	0	0	0	0	0	0	0	0	0	0	0	0	0	0	0	0	0	0	0	0	0	0	0	0	0	0	0	0	0	0	0	0	0	0	0	0	0	0	0	0	0	0
PWY0-41	0	0	0	0	0	12.5952	0	0	0	0	0	0	0	0	0	0	0	0	0	0	0	0	0	0	0	0	0	0	0	0	0	0	0	0	0	0	0	0	0	0	0	0	0	0	0	0	0	0	0
PWY0-42	966.646	600.108	809.941	824.755	784.62	692.822	594.444	699.291	810.372	689.577	559.161	555.405	731.223	458.365	534.347	489.993	833.417	582.772	755.07	647.37	595.779	881.051	707.26	927.727	480.842	591.466	802.463	801.552	935.783	628.348	648.85	1027.69	624.667	877.09	1032	941.792	1006.04	1015.3	987.323	479.786	641.626	975.568	942.081	794.565	789.622	843.363	572.498	699.771	572.865
PWY0-781	241.861	93.8649	380.952	194.388	150.261	882.352	649.585	979.252	160.457	481.936	73.3534	613.717	997.882	1068.29	1059.45	1286.5	100.559	691.428	475.425	992.124	1178.92	136.395	622.94	2.79949	852.417	1118.61	153.732	408.635	8.45066	777.178	828.457	0	620.541	485.56	0	0	20.9105	25.0052	0	1248.62	0	72.4578	140.914	16.8254	827.342	214.548	928.159	65.4233	96.4742
PWY0-845	0	0	0	0	0	0	0	0	0	0	0	0	0	0	0	0	0	0	0	0	0	0	0	0	0	0	0	0	0	0	0	0	0	0	0	0	0	0	0	0	0	0	0	0	0	0	0	0	0
PWY0-862	17.8665	53.1247	89.6856	51.453	333.385	148.032	679.68	0	4.49318	35.6028	0	470.034	777.091	113.234	50.2523	256.212	8.97063	592.385	2.99718	0	1182.36	14.9212	596.439	3.98413	101.693	880.362	3.50577	82.8239	2.99677	107.408	279.936	0	0	0	0	0	4.49201	0	242.409	489.581	0	95.1536	0	0	17.9014	23.8016	99.0363	126.937	56.0281
PWY1G-0	15.942	7.28035	11.6043	7.00283	4.98858	53.7061	0	0	0.624851	0	0	0	0	0	0	0	8.28755	0.624666	1.24954	0	0.837332	0	1.87376	0	1.87438	0	6.23507	13.3486	0	0	0	0	0	0	0	0	0.623028	3.3871	0	0	0	0	0	0	0	0	0	0	0
PWY490-3	1.49961	26.9144	35.642	0	99.706	0	61.4366	6.74339	0	0	2.24936	5.91996	8.90249	16.04	19.7203	0	0	56.9752	28.826	4.71186	39.7702	16.4606	104.625	1.49966	19.6763	32.7967	0	62.1685	0	24.9415	2.96988	0	0	1.00481	0	4.28247	0	0	2.96124	0	0	0	0	1.49972	0	2.24909	14.4341	2.93079	14.2511
PWY4FS-7	1213.07	1942.95	1004.71	1352.53	1469.97	1409.74	1976.83	1719.44	1449.5	1769.17	2008.64	2030.62	1596.54	2117.06	2075.96	2035.12	1460.22	1128.25	1735.75	1738.07	2065.1	1415.5	1749.89	1374.19	2097.64	1883.76	1500.63	1448.73	1412	1861.44	1902.28	35.3834	1846.4	1232.96	1238.4	1368.45	1258.9	1240.58	1273.38	1947.13	1987.51	598.664	927.945	1636.96	1578.28	1391.49	1989.36	1795.07	2005.92
PWY4FS-8	1213.07	1942.95	1004.71	1352.53	1469.97	1409.74	1976.83	1719.44	1449.5	1769.17	2008.64	2030.62	1596.54	2117.06	2075.96	2035.12	1460.22	1128.25	1735.75	1738.07	2065.1	1415.5	1749.89	1374.19	2097.64	1883.76	1500.63	1448.73	1412	1861.44	1902.28	35.3834	1846.4	1232.96	1238.4	1368.45	1258.9	1240.58	1273.38	1947.13	1987.51	598.664	927.945	1636.96	1578.28	1391.49	1989.36	1795.07	2005.92
PWYG-321	21.6147	64.2449	44.5439	4.53775	386.623	93.3513	780.136	0	5.44481	43.0807	0	559.09	905.181	136.535	60.7829	307.138	0	690.075	0	0	1359.8	18.0678	695.436	4.82761	122.757	1030.63	4.24859	99.9003	3.63156	129.551	335.06	0	0	0	0	0	5.43878	0	286.336	580.602	0	113.393	0	0	21.6723	28.8022	119.522	149.67	57.2198
PYRIDNUCSAL-PWY	1049.09	1506.59	1228.56	1352.72	1261.24	1182.42	1517.82	1469.96	1349.54	1423.29	1629.04	1542.99	1433.65	1697.11	1628.16	1591.73	1231.47	1220.86	1510.95	1428.98	1516.55	1201.14	1404.36	1147.87	1611.76	1413.53	1334.67	1291.34	1166.5	1484.03	1550.54	1179.18	1446.06	1341.33	1032	1132	1058.37	1048	1059.44	1550.25	1574	1245.18	1301.75	1339	1595.16	1459.13	1565.2	1424.48	1598.28
PYRIDNUCSYN-PWY	1010.98	1494.21	1069.67	1238.34	1274.98	922.813	1574.25	1451.23	1338.01	1431.13	1582.75	1574.87	1453.52	1640.22	1621.58	1588.85	1205.57	1264.49	1448.59	1424.97	1566.07	1182.06	1421.27	1134.99	1610.76	1491.13	1298.18	1276.67	1164	1487.35	1538.13	1146.6	1444.98	1315.14	1032	1131.8	1046.29	1030.1	1085.11	1567.92	1534.37	1203.68	1243.37	1339	1437.42	1393.54	1565.41	1433.55	1586.49
PYRIDOXSYN-PWY	0	0	0	0	0	0	0	0	0	0	0	0	0	0	0	0	0	0	0	0	0	0	0	0	0	0	0	0	0	0	0	0	0	0	0	0	0	0	0	0	0	0	0	0	0	0	0	0	0
REDCITCYC	434.595	1904.42	896.654	1305.22	1400.06	1403.74	1906.66	1705.42	1452.53	1759.49	1918.41	1949.2	1410.1	2040.51	2041.59	1975.97	1090.39	1032.38	1732.75	1733.92	1840.78	1217.05	1607.55	999.325	2058.91	1849.34	1518.51	1341.78	1044.27	1838.47	1885.69	67.3822	1845.66	1243.84	104.636	794.436	362.707	374.006	982.952	1910.71	1956.3	621.054	960.365	1611.39	1440.8	1297.98	1951.97	1783.8	1912.84
RHAMCAT-PWY	0	0	3.90257	0	34.5205	0	219.084	27.1951	0	19.7253	5.98194	7.96484	43.2778	42.6959	0	178.587	0	0	100.829	91.1765	11.8647	7.90356	0	3.96639	102.187	73.5157	0	80.4892	0	84.7277	53.4475	0	0	5.94501	0	17.8723	8.71795	0	23.7419	0	0	0	0	0	0	0	72.5862	0	13.9038
RIBOSYN2-PWY	1079.09	1536.06	1118.94	1269.89	1331.96	1280.74	1563.31	1415.82	1301.59	1443.26	1575.31	1601.34	1409.73	1696.45	1620.69	1623.48	1247.89	1246.63	1479.4	1408.56	1689.91	1218.3	1477.04	1166.25	1618.41	1533.15	1331.38	1298.66	1186.71	1504.82	1606.01	1032.83	1474.58	1240.72	1049.22	1147.95	1077.02	1065.81	1102.28	1559.1	1599.03	1116.84	1197.37	1361.69	1527.34	1354.32	1560.53	1458.87	1569.7
RUMP-PWY	17.4918	0	14.8723	0	17.8463	244.76	0	22.2908	0	0	31.157	5.98654	1.49905	20.8552	0	80.1063	309.006	0	0	0	8.97282	0	14.9111	0	0	0	26.6339	148.05	0	96.6641	7.47805	0	2.99615	0	0	284.204	0	0	0	0	0	0	0	0	0	0	0	0	0
SALVADEHYPOX-PWY	349.798	1542.12	646.425	903.896	925.634	989.585	1390.74	1288.04	986.954	1308.1	1671.3	1614.95	1147.97	1706.05	1774.2	1692.58	1029.08	794.218	1235.9	1340.83	1487.29	1029.65	1179.56	844.497	1797.23	1305.4	1013.35	1098.37	886.891	1443.78	1308.01	14.9134	1456.79	785.02	76.3819	855.077	448.695	355.034	535.708	1558.12	1531.39	253.226	474.585	1156.56	973.819	910.911	1661.47	1276.52	1663.39
SER-GLYSYN-PWY	1326.01	2135.98	1276.75	1638.09	1813.88	1605.15	2092.76	1835.22	1778.09	2004.04	1986.36	2245.92	1795.06	2053.43	2192.55	2153.61	1655.4	1622.48	1972.12	1942.19	2101.57	1701.76	1932.41	1601.25	2228.74	2139.9	1854.53	1790.69	1644.84	2081.04	2162.27	1040.93	2106.36	1563.87	1287.99	1453.44	1353.78	1305.51	1291.59	2002.29	2237.07	1208.92	1394.37	1957.46	1775.49	1569.18	2107.56	2078.4	2032.24
SO4ASSIM-PWY	1124.35	1696.79	1057.64	1277.85	1481.59	963.945	1731	1374.14	1461.14	1563.88	1727.18	1811.2	1728.95	1691.26	1593.81	1480.5	1354.75	1503.44	1603.87	1372.36	2059.23	1334.55	1660.35	1285.63	1695.65	1828.22	1449.67	1408.71	1327.35	1597.75	1685	1180	1590.42	1348.47	1179.43	1291.43	1184.73	1165.47	1307.79	1457.57	1798.86	1255.82	1359.81	1530.37	1612.78	1514.48	1620.06	1641.76	1758.67
SUCSYN-PWY	4.93636	0	9.8785	0	61.8267	0	141.198	24.5096	0	4.98183	0	241.959	561.02	0	38.9981	111.054	386.365	167.669	0	0	696.294	9.89616	123.313	0	19.749	406.33	0	194.35	0	168.052	93.7225	0	0	0	0	257.509	23.3479	0	0	330.72	0	0	0	0	0	0	24.5952	14.8392	43.6534
SULFATE-CYS-PWY	1272.77	1366.71	1204.79	1394.78	1640.33	1239.03	1935.92	1324.38	1396.54	1402.11	1306.01	1798.24	1794.01	1504.51	1275.85	1576.15	1458.74	1653.69	1588.51	1317.76	2121.14	1422.38	1892.84	1397.73	1337.8	2003.18	1443.98	1494.79	1419.7	1493.12	1734.4	1164.79	1314.11	1358.79	1289.1	1405.97	1314.89	1289.1	1376.2	1730.02	1499	1268.24	1373.76	1442.95	1624.35	1429.1	1416.41	1517.97	1364.61
TCA	1415.12	1876.86	1381	1438.86	1556.44	1663.89	1904.96	1616.22	1541.33	1731.1	1846.82	1929.54	1602.46	1891.33	1952.36	1895.67	1362.8	1472.18	1680.76	1695.49	1945.42	1571.44	1702.14	1510.11	1994.81	1910.45	1639.6	1563.67	1534.48	1809.81	1820.95	1373.24	1836.07	1339.34	1361.71	1258.16	1358.12	1345.86	1096.61	1872.95	1928.41	1411.89	1431.31	1727.86	1675.07	1523.83	1873.46	1822.97	1837.65
TCA-GLYOX-BYPASS	1209.77	1077.87	1133.66	1162.99	1038.14	1140.43	1325.74	1167	1216.91	1092.96	1147.52	934.522	1133.07	1244.4	1118.1	945.311	946.506	1192.71	1120.92	1163.19	1071.85	1266.96	1217.92	1258.95	1110.91	1262.76	1216.83	1200.28	1281.73	1098.79	1021.62	1234.58	1167.63	1110.79	1215.44	996.227	1155.27	1148.66	617.154	1211.17	1129.3	1201.92	1148.64	1286.85	1065.79	1154.93	1084.48	1273.1	1048.76
TEICHOICACID-PWY	12.6611	0	17.2132	0	13.6684	218.407	0	6.81491	0	0	19.9367	0	0	0	0	0	3.98583	0	0	0	0	0	22.2139	0	0	0	24.0822	22.6835	0	0	2.2813	0	2.28261	0	0	0	0	0	0	0	0	0	0	0	0	0	0	0	0
THRESYN-PWY	1153.44	1910.24	1252.61	1477.94	1565.04	1376.11	1927.29	1723.88	1569.79	1776.09	1971.15	1974.31	1647.76	2089.16	2021.29	1988.53	1434.07	1414.51	1796.38	1723.17	1980.77	1415.8	1765.09	1331.79	2042.46	1822.28	1591.19	1529.81	1365.52	1857.5	1929.88	1128.74	1831.53	1467.98	1125.82	1267.16	1168.94	1143.32	1213.34	1886.88	1981.2	1256.04	1372	1650.29	1799.84	1615.59	1949.99	1791.27	1971.68
TRNA-CHARGING-PWY	470.847	1606.74	778.566	1119.81	1224.99	1133.05	1594.17	1436.38	1266.94	1479.04	1649.59	1661.87	1270.73	1747.86	1721.57	1684.82	1020.9	947.245	1468.07	1456.79	1583.92	1062.66	1416.11	922.051	1733.94	1500.65	1283.28	1197.77	977.475	1556.08	1580.41	60.0362	1545.39	1137.49	0	548.315	292.013	240.837	357.263	1593.28	1657.21	606.778	878.118	1356.85	1378.21	1254.76	1649.41	1495.4	1652.11
TRPSYN-PWY	1137.93	1670.13	1158.51	1327.01	1462.15	1212.72	1774.71	1544.42	1424.26	1582.22	1699.87	1753.44	1571.1	1856.01	1770.97	1772.96	1348.42	1386.95	1617.71	1537.97	1856.51	1311.93	1659.88	1261.19	1777.48	1725.99	1437.11	1408.65	1293.57	1642.89	1762.1	1147.22	1609.01	1364.81	1146.67	1256.54	1166.62	1150.05	1239.39	1727.29	1748.89	1232.62	1322.03	1487.78	1684.25	1491.6	1716.01	1601.89	1721.72
TYRFUMCAT-PWY	9.70914	0	7.24128	3.11021	21.9575	47.0794	207.194	0	3.73629	26.9907	0	132.396	336	0	19.7997	83.4086	0	90.8057	0	0	427.838	4.96517	82.644	2.48833	67.7044	295.859	1.2485	15.3448	2.48967	48.4895	73.6452	0	4.98513	0	0	0	2.4362	0	17.1711	192.975	0	0	0	0	0	0	34.3388	7.46324	22.2166
UBISYN-PWY	96.3559	887.736	497.852	867.553	999.089	451.772	1115.76	931	960.804	944.313	850.231	1010.51	1095.56	1036.31	824.322	946.362	852.065	837.083	1052.72	888.225	1302.34	889.087	1118.02	787.625	815.431	1163.32	954.665	962.825	837.381	964.281	1137.43	46.3787	880.64	948.748	0	459.719	232.444	31.2677	333.267	1034.11	1015.59	520.042	770.382	977.49	1167.64	1035.59	877.751	977.703	879.996
UDPNAGSYN-PWY	1076.95	1707.16	1200.52	1389.61	1440.68	1389.92	1762.22	1567.05	1415.39	1598.29	1760.43	1767.74	1519.48	1886.52	1810.77	1796.47	1335.1	1311.3	1618.86	1548.93	1833.02	1297.95	1616.26	1222.63	1817.47	1681.19	1445.55	1398.49	1246.97	1661.49	1772.68	1034.88	1634.33	1331.7	1032	1180.84	1080.52	1056.59	1117.85	1722.24	1763.2	1149.58	1253.34	1481.31	1642.89	1462.32	1741.4	1601.89	1747.68
VALSYN-PWY	2830.61	2638.85	1501.24	2208.32	2578.54	2402.64	2574.75	2264.11	2525.82	2623.06	2201.26	2712.61	2321.45	2246.33	2566.94	2627.17	2675.7	2069.63	2652.34	2558.68	2628.09	2841.54	2337.88	2866.81	2631.54	2840.53	2686.94	2728.28	2910.48	2688.28	2806.74	1389.51	2712.64	2103.55	2944.58	2839.11	2860.11	2869.26	2028.38	2335.52	2908.8	1572.5	1872.09	2855.39	2147.59	1854.84	2528.46	2808.07	2382.8
[truncated: 89 more columns]

## Sheet: ANOVAs
pathway	p-values	p-values (corrected)	Effect size	Note	decipiens: mean rel. freq. (%)	decipiens: std. dev. (%)	erosa: mean rel. freq. (%)	erosa: std. dev. (%)	fortunatarum: mean rel. freq. (%)	fortunatarum: std. dev. (%)	hamulosa: mean rel. freq. (%)	hamulosa: std. dev. (%)	maderensis: mean rel. freq. (%)	maderensis: std. dev. (%)	nematodes: mean rel. freq. (%)	nematodes: std. dev. (%)	papyracea: mean rel. freq. (%)	papyracea: std. dev. (%)	pluviariae: mean rel. freq. (%)	pluviariae: std. dev. (%)	sampaiana: mean rel. freq. (%)	sampaiana: std. dev. (%)
1CMET2-PWY	0.0921664	0.0921664	0.104073		0.140954	0.12313	0.0619823	0.03436	0.0838935	0.0824428	0.0266778	0.0338996	0.152248	0.149094	0.13697	0.146231	0.0901939	0.0795569	0.146444	0.108774	0.207475	0.0599445
3-HYDROXYPHENYLACETATE-DEGRADATION-PWY	0.934069	0.934069	0.0239444		0	0	0	0	0	0	0	0	3.5023e-05	0.000176506	0	0	0	0	0	0	0	0
AEROBACTINSYN-PWY	0.987873	0.987873	0.0139709		0	0	0	0	0	0	0	0	0.000114314	0.000758059	0	0	0	0	0	0	0	0
ALL-CHORISMATE-PWY	0.0125189	0.0125189	0.145404		0	0	0	0	0	0	0	0	0.000147637	0.00102286	0	0	0	0	0.00418815	0.00936498	0	0
ANAEROFRUCAT-PWY	0.0504893	0.0504893	0.117393		0.147605	0.135833	0.111298	0.0741592	0.0478684	0.0497045	0.0240454	0.0257948	0.178085	0.165222	0.162895	0.227746	0.0470483	0.0282521	0.185923	0.182314	0.110119	0.0271277
ANAGLYCOLYSIS-PWY	0.000780479	0.000780479	0.194154		0.519858	0.0872727	0.511536	0.132311	0.52177	0.100426	0.433829	0.165457	0.502512	0.162229	0.263529	0.230489	0.539932	0.0804702	0.544547	0.126925	0.554269	0.0275002
ARG+POLYAMINE-SYN	7.85411e-06	7.85411e-06	0.26353		0.343297	0.0962927	0.335389	0.095797	0.381173	0.0443561	0.370254	0.135891	0.300145	0.139029	0.0980498	0.10582	0.36628	0.0636316	0.304514	0.0693644	0.297663	0.025378
ARGORNPROST-PWY	0.133117	0.133117	0.0953977		0.024019	0.0493283	0.0230324	0.0223631	0.00618669	0.011683	0.00163743	0.00309737	0.0464	0.071682	0.062989	0.100941	0.00424375	0.00390031	0.0464286	0.0559901	0.00116952	0.00117939
ARGSYN-PWY	0.00114632	0.00114632	0.187798		0.65329	0.0464747	0.647616	0.0169921	0.667292	0.0320601	0.740182	0.0704745	0.687433	0.0748847	0.686619	0.0301484	0.672473	0.0461825	0.641971	0.0229733	0.611165	0.0184681
ARGSYNBSUB-PWY	0.0010313	0.0010313	0.189557		0.66225	0.0461477	0.65512	0.0165278	0.673756	0.0323874	0.750447	0.0700019	0.69587	0.0751817	0.697049	0.029188	0.681761	0.0487044	0.650874	0.0208622	0.621918	0.0181713
ARO-PWY	0.00079164	0.00079164	0.193921		0.703835	0.0451728	0.697345	0.0154787	0.725725	0.0273842	0.79226	0.0617535	0.734469	0.0720016	0.717122	0.0298037	0.732572	0.0406149	0.692095	0.0230487	0.667326	0.0157349
ASPASN-PWY	0.0011051	0.0011051	0.188408		0.212634	0.0735488	0.238966	0.0762336	0.217976	0.0911225	0.082703	0.0699438	0.184509	0.106472	0.121625	0.123154	0.193519	0.0503045	0.238222	0.0786333	0.273832	0.0278012
AST-PWY	0.981442	0.981442	0.0158907		0	0	0	0	0	0	0	0	0.000784406	0.00487261	0	0	0	0	0	0	0	0
BIOTIN-BIOSYNTHESIS-PWY	0.0694192	0.0694192	0.110466		0.11431	0.123737	0.0223956	0.0259859	0.0869811	0.103138	0.0422469	0.0435339	0.0555667	0.0828188	0.0499192	0.0856096	0.0783905	0.0793609	0.0478126	0.0529279	0.144698	0.047957
BRANCHED-CHAIN-AA-SYN-PWY	1.40608e-05	1.40608e-05	0.255314		0.945228	0.0682828	1.00344	0.0961789	0.938927	0.0590631	0.983392	0.0765371	0.953138	0.110481	1.1393	0.123566	0.907163	0.0638855	0.946951	0.119272	0.883843	0.015967
CALVIN-PWY	0.00603932	0.00603932	0.158936		0.637879	0.0638323	0.60549	0.057726	0.614796	0.0693658	0.733736	0.096845	0.657717	0.112536	0.722822	0.0532985	0.650805	0.0657226	0.610626	0.0628297	0.585365	0.0211577
CATECHOL-ORTHO-CLEAVAGE-PWY	0.574777	0.574777	0.0522332		0.00101541	0.00315828	0	0	0	0	0	0	0.00257739	0.00676485	0.000919731	0.00275919	0	0	0.000962256	0.00215167	0	0
CENTFERM-PWY	0.926917	0.926917	0.0248153		0.00235817	0.00997696	0	0	0	0	0	0	0.000819988	0.00556734	0	0	0	0	0.00266734	0.00596436	0	0
CHLOROPHYLL-SYN	0.450566	0.450566	0.061186		0.00015174	0.000802935	0	0	0	0	0.00046296	0.000949116	0.00190738	0.0102355	0	0	0.000259135	0.000518269	0.00799105	0.0114193	0	0
COA-PWY	0.000751009	0.000751009	0.194785		0.628626	0.0437145	0.623232	0.015057	0.639676	0.0304624	0.713436	0.0663087	0.661846	0.0720294	0.66268	0.0270474	0.647078	0.045772	0.621018	0.0187623	0.586408	0.0194949
COBALSYN-PWY	0.000755203	0.000755203	0.194694		0.39388	0.127465	0.372053	0.140275	0.370796	0.120438	0.526732	0.169473	0.443957	0.188838	0.618332	0.0965446	0.349584	0.142822	0.335806	0.147329	0.278812	0.0285115
CODH-PWY	0.931763	0.931763	0.0242305		0.000127961	0.000677104	0	0	0	0	0	0	0.000496972	0.00344312	0	0	0	0	0.00157247	0.00351616	0	0
COLANSYN-PWY	7.6184e-05	7.6184e-05	0.23062		0.351301	0.0767405	0.332226	0.0875639	0.304416	0.0848897	0.21668	0.108142	0.261231	0.130695	0.169964	0.143117	0.340799	0.0605334	0.334411	0.0900771	0.406422	0.00755563
COMPLETE-ARO-PWY	0.00150059	0.00150059	0.183279		0.74332	0.0489285	0.736761	0.0171992	0.766949	0.0293571	0.838792	0.0663968	0.773468	0.0794708	0.755274	0.0394216	0.774283	0.0439364	0.728214	0.0287657	0.70515	0.0171571
CRNFORCAT-PWY	0.96041	0.96041	0.0201852		0.00190377	0.00939562	0	0	0	0	0	0	0.00146693	0.0046277	0.000345499	0.0010365	0	0	0.00072927	0.0016307	0	0
DAPLYSINESYN-PWY	0.0277678	0.0277678	0.129808		0.683398	0.0401542	0.686885	0.0205201	0.7027	0.0244348	0.753228	0.0492001	0.698019	0.0693015	0.704516	0.043998	0.707359	0.0378936	0.675059	0.0350414	0.651839	0.0175514
DENITRIFICATION-PWY	0.45371	0.45371	0.0609477		0.0017815	0.00609848	0.000168497	0.000412732	0	0	0	0	1.62227e-05	0.000112394	0	0	0	0	0	0	0	0
DENOVOPURINE2-PWY	0.00751736	0.00751736	0.154936		0.0953152	0.135062	0.104423	0.0875528	0.0347183	0.0560698	0.00901016	0.0174702	0.187151	0.199147	0.172428	0.234103	0.023529	0.0213989	0.199102	0.172578	0.00662685	0.00666352
DHGLUCONATE-PYR-CAT-PWY	0.919959	0.919959	0.0256212		0	0	0	0	0	0	0	0	3.96337e-05	0.00019293	0	0	0	0	0	0	0	0
DTDPRHAMSYN-PWY	0.130903	0.130903	0.0958044		0.671323	0.0585687	0.659409	0.0344177	0.69673	0.0223239	0.753149	0.0471849	0.666501	0.118825	0.631695	0.0928003	0.707841	0.0264742	0.648456	0.0574826	0.673621	0.0150842
ENTBACSYN-PWY	0.561863	0.561863	0.0531316		0	0	0	0	0	0	0	0	0.00163747	0.00512834	0.000611859	0.00183558	0	0	0.00128925	0.00288286	0	0
FAO-PWY	0.00199522	0.00199522	0.178438		0.509268	0.148792	0.68151	0.0406218	0.526985	0.159351	0.312277	0.160264	0.435049	0.231381	0.565331	0.204238	0.484032	0.149607	0.597872	0.104444	0.617664	0.0691904
FASYN-ELONG-PWY	0.485107	0.485107	0.0586089		0.967423	0.100121	0.953234	0.0397128	0.974977	0.0624552	1.05276	0.0937025	0.949808	0.172392	0.997092	0.167829	0.972448	0.0446449	0.886294	0.0951575	0.979849	0.0331897
FASYN-INITIAL-PWY	0.0186545	0.0186545	0.137714		0.0859876	0.102769	0.0120744	0.0145521	0.0616165	0.0818886	0.0236587	0.0259411	0.049937	0.0870844	0.0305272	0.0556923	0.065982	0.0720635	0.0301957	0.0403226	0.174597	0.0630482
FERMENTATION-PWY	0.0027994	0.0027994	0.172594		0.535034	0.0836861	0.532548	0.0821583	0.527395	0.0664135	0.641043	0.105109	0.559811	0.136447	0.653953	0.0849199	0.495223	0.115887	0.478656	0.110526	0.435452	0.0249651
FOLSYN-PWY	0.0387825	0.0387825	0.122957		0.155403	0.134902	0.0731767	0.0403659	0.0688744	0.0799471	0.0201699	0.0343188	0.163031	0.158007	0.127096	0.170215	0.0762053	0.0585214	0.160765	0.124338	0.229883	0.0608676
FUCCAT-PWY	0.864569	0.864569	0.0310988		0.000848744	0.00291506	0	0	0.00039297	0.00111149	0.00140227	0.00379319	0.00140263	0.00504075	0.000476481	0.00142944	0.000279826	0.000559651	0	0	0.00313531	0.00257309
GALACT-GLUCUROCAT-PWY	0.128417	0.128417	0.0962679		0.0434679	0.0483713	0.0379514	0.032882	0.0173525	0.0208774	0.00570928	0.00737826	0.0559245	0.0659312	0.0603336	0.0948374	0.0225671	0.012512	0.0850351	0.0610803	0.0579958	0.0305548
GALACTARDEG-PWY	1.07571e-08	1.07571e-08	0.348126		0.000732572	0.00139429	0.00101594	0.00248854	4.23338e-05	0.000119738	0.000818989	0.00173755	0.000258326	0.00123401	0.000290267	0.000599004	0.00146537	0.00136231	0.00160878	0.00359733	0.00708294	0.00506411
GALACTUROCAT-PWY	0.000425968	0.000425968	0.20396		0.207304	0.0746366	0.257139	0.0761706	0.193497	0.107335	0.0860266	0.0705857	0.157491	0.106328	0.106189	0.102595	0.143773	0.0574732	0.211667	0.0606477	0.260591	0.030716
GALLATE-DEGRADATION-I-PWY	0.697691	0.697691	0.0437684		0.00110153	0.00352417	0	0	0	0	0	0	0.000730333	0.00208886	0.000104898	0.000314695	0.000429505	0.00085901	0.00185546	0.00414893	0	0
GALLATE-DEGRADATION-II-PWY	0.47074	0.47074	0.0596702		0.00105373	0.00353351	0	0	0	0	0	0	0.000186033	0.00128888	0	0	0	0	0.00185546	0.00414893	0	0
GLCMANNANAUT-PWY	0.19711	0.19711	0.08552		0.00691434	0.0123771	0.0104597	0.0114095	0.000796907	0.00106964	0.000740005	0.00153107	0.0096897	0.0153444	0.00437537	0.0112086	0.00235147	0.00204118	0.000148141	0.000331253	0.00211732	0.00257996
GLUCARDEG-PWY	4.05217e-08	4.05217e-08	0.332205		0.00075284	0.00141276	0.00135124	0.00330984	4.23338e-05	0.000119738	0.000818989	0.00173755	0.000248189	0.00123396	0.000286116	0.000593348	0.00146537	0.00136231	0.00161994	0.00362229	0.00708294	0.00506411
GLUCARGALACTSUPER-PWY	1.07571e-08	1.07571e-08	0.348126		0.000732572	0.00139429	0.00101594	0.00248854	4.23338e-05	0.000119738	0.000818989	0.00173755	0.000258326	0.00123401	0.000290267	0.000599004	0.00146537	0.00136231	0.00160878	0.00359733	0.00708294	0.00506411
GLUCONEO-PWY	5.85111e-07	5.85111e-07	0.298567		0.543217	0.0977498	0.634574	0.0878262	0.515491	0.0933422	0.311412	0.157966	0.467266	0.192755	0.722684	0.102081	0.454363	0.068911	0.588341	0.104984	0.553978	0.00673372
GLUCOSE1PMETAB-PWY	0.00784202	0.00784202	0.154158		0.325055	0.131051	0.281976	0.131295	0.421654	0.183802	0.301347	0.148137	0.311919	0.170654	0.112742	0.122959	0.341816	0.0559839	0.302647	0.126608	0.324004	0.0500018
GLUCUROCAT-PWY	0.00324335	0.00324335	0.170023		0.277535	0.107928	0.302472	0.138761	0.31695	0.110146	0.213964	0.10708	0.264564	0.154915	0.0923837	0.105545	0.330023	0.105155	0.318051	0.142649	0.358618	0.041956
GLUTORN-PWY	0.00671861	0.00671861	0.156995		0.687557	0.0546626	0.687546	0.017657	0.708505	0.0334459	0.777195	0.0778735	0.721136	0.0823998	0.710343	0.0460328	0.707226	0.0421308	0.67283	0.0312583	0.645004	0.0170889
GLYCOCAT-PWY	0.00758682	0.00758682	0.154767		0.397829	0.112606	0.389511	0.126337	0.40066	0.107013	0.298185	0.150882	0.338734	0.172437	0.221562	0.165844	0.432573	0.110881	0.438849	0.122657	0.51255	0.0300632
GLYCOGENSYNTH-PWY	0.0595099	0.0595099	0.113847		0.325688	0.0779781	0.35328	0.0824927	0.337934	0.102558	0.241281	0.112296	0.289634	0.141767	0.240861	0.122275	0.322812	0.056366	0.388894	0.0800771	0.388589	0.0234063
GLYCOL-GLYOXDEG-PWY	0.00960956	0.00960956	0.150386		9.56592e-05	0.000506181	0	0	0	0	0	0	0	0	0	0	0	0	0.00197803	0.00442301	0	0
GLYCOLYSIS	0.0350209	0.0350209	0.125071		0.253986	0.172666	0.1712	0.0933051	0.183269	0.121516	0.0732005	0.0843567	0.272167	0.178135	0.21985	0.23153	0.206711	0.15473	0.285194	0.164465	0.371142	0.0723652
GLYCOLYSIS-E-D	0.0131776	0.0131776	0.144427		0.126519	0.121658	0.0365182	0.0324144	0.114575	0.0969438	0.040744	0.0487645	0.0944224	0.118208	0.0459915	0.0790548	0.155215	0.128983	0.128466	0.0810957	0.246587	0.0741297
GLYCOLYSIS-TCA-GLYOX-BYPASS	0.203356	0.203356	0.0847014		0.271914	0.163307	0.176505	0.0752713	0.236058	0.13484	0.109219	0.112449	0.256078	0.158118	0.222547	0.18707	0.225001	0.120253	0.290771	0.0930495	0.228102	0.0744458
GLYOXYLATE-BYPASS	0.603944	0.603944	0.0502186		0.526542	0.0735815	0.58393	0.0194866	0.557021	0.0556703	0.532119	0.136391	0.562849	0.122598	0.491664	0.133889	0.53151	0.0398593	0.545964	0.0417769	0.527597	0.0524199
HEME-BIOSYNTHESIS-II	0.00133452	0.00133452	0.185254		0.499857	0.0749112	0.50059	0.0625978	0.497716	0.0719522	0.587358	0.131966	0.556108	0.124853	0.632813	0.0560321	0.510577	0.0743699	0.520117	0.0642839	0.407396	0.0299786
HEMESYN2-PWY	0.000302072	0.000302072	0.20942		0.687231	0.0560812	0.681705	0.025557	0.698546	0.0402019	0.793007	0.0872871	0.729694	0.0935442	0.747987	0.0387246	0.698996	0.069518	0.665236	0.035486	0.620074	0.0165912
HEXITOLDEGSUPER-PWY	0.016976	0.016976	0.139552		0.0154859	0.0258257	0	0	0	0	0	0	0.00837205	0.0168286	0.000314805	0.000944415	0.00411269	0.00401573	0.00186868	0.0041785	0.0324013	0.0463695
HISDEG-PWY	0.00610094	0.00610094	0.158751		0.392826	0.140556	0.553478	0.0391683	0.412972	0.151134	0.251843	0.135429	0.369109	0.18875	0.467658	0.153032	0.373635	0.125084	0.523975	0.0656465	0.439471	0.0688717
HISTSYN-PWY	0.00289479	0.00289479	0.172011		0.661579	0.0545033	0.647191	0.0218341	0.683572	0.0344826	0.761545	0.0727943	0.690363	0.0869693	0.666576	0.0594749	0.689986	0.0468283	0.635187	0.039174	0.621707	0.0142889
HOMOSER-METSYN-PWY	0.000256064	0.000256064	0.21202		0.0707926	0.0633809	0.0413834	0.0339782	0.0255803	0.0491204	0.0421912	0.0376518	0.0390333	0.0436196	0.0118854	0.0166896	0.127935	0.0882116	0.0822226	0.102421	0.123883	0.0686121
HSERMETANA-PWY	0.220883	0.220883	0.0825039		0.754367	0.096992	0.804452	0.0587295	0.814522	0.0673462	0.832743	0.0213593	0.747475	0.140079	0.712679	0.125074	0.812456	0.0486797	0.73831	0.130468	0.738389	0.0505739
ILEUSYN-PWY	4.11085e-09	4.11085e-09	0.359372		1.13894	0.137169	1.31053	0.233221	1.11302	0.121579	1.06222	0.0687511	1.1112	0.191628	1.5867	0.293201	1.02357	0.0600233	1.19741	0.272346	1.06265	0.0194985
KDO-NAGLIPASYN-PWY	0.839685	0.839685	0.0332253		0.00031287	0.000830119	0.000325213	0.000796606	0	0	0	0	0.000345223	0.00120216	0	0	0	0	0	0	0	0
KETOGLUCONMET-PWY	0.874565	0.874565	0.0301996		9.54152e-05	0.000372496	0	0	0	0	0	0	0.000397797	0.00161202	0	0	8.58581e-05	0.000171716	0	0	0	0
LACTOSECAT-PWY	0.0451832	0.0451832	0.119753		0.00388835	0.0111304	0.00170015	0.00273979	0.00113811	0.00184652	0	0	0.00989071	0.0145758	0.00434941	0.01067	0	0	0	0	0	0
LEU-DEG2-PWY	2.33379e-05	2.33379e-05	0.248047		0.396728	0.14412	0.564136	0.0966115	0.361728	0.173535	0.164101	0.120852	0.32048	0.205332	0.538017	0.215348	0.277231	0.0952469	0.455739	0.151493	0.477892	0.0494525
MET-SAM-PWY	0.000352208	0.000352208	0.20699		0.132313	0.102461	0.0845003	0.0660533	0.0477896	0.0825119	0.0863635	0.0728362	0.0774722	0.0796789	0.0258465	0.0353525	0.215719	0.132777	0.133487	0.157698	0.21361	0.0964729
METHGLYUT-PWY	0.910339	0.910339	0.0266789		0	0	0	0	0	0	0	0	0.0023337	0.0108131	0.000287235	0.000861705	0	0	0.000602583	0.00134742	0	0
METHYLGALLATE-DEGRADATION-PWY	0.691136	0.691136	0.0442232		0.0013444	0.00425845	0	0	0	0	0	0	0.000907004	0.00259147	0.000130838	0.000392513	0.000535756	0.00107151	0.00229793	0.00513832	0	0
NAD-BIOSYNTHESIS-II	0.80534	0.80534	0.0359651		0.000176884	0.000496151	8.77849e-05	0.000215028	0	0	0	0	0.00218947	0.0084123	0.000208942	0.000626826	0.00083641	0.00167282	0	0	0	0
NADSYN-PWY	0.0513417	0.0513417	0.117035		0.00168816	0.00762029	0	0	0	0	0	0	0.000384678	0.00187557	0	0	0	0	0.00905317	0.0166652	0	0
NAGLIPASYN-PWY	0.135345	0.135345	0.0949942		0.628047	0.0779682	0.641302	0.0333206	0.666185	0.0318032	0.737995	0.0565248	0.621661	0.148651	0.603477	0.109591	0.673217	0.0506832	0.600003	0.0786224	0.600524	0.034683
NONMEVIPP-PWY	0.010938	0.010938	0.147958		0.641259	0.0590839	0.624264	0.0206166	0.661082	0.0394945	0.752002	0.0805307	0.664413	0.105567	0.661174	0.0592043	0.672889	0.0572163	0.614512	0.0324208	0.598026	0.0205257
NONOXIPENT-PWY	4.29676e-05	4.29676e-05	0.239139		0.851199	0.0881447	0.810247	0.0862137	0.896591	0.0673826	1.00733	0.0689353	0.887297	0.128792	0.760926	0.0680304	0.923112	0.0578027	0.827191	0.0957158	0.80394	0.0452096
OANTIGEN-PWY	0.0690273	0.0690273	0.110591		0.668609	0.0497604	0.662628	0.0278242	0.692961	0.027042	0.752531	0.0498187	0.675629	0.0998977	0.647934	0.0627704	0.70385	0.0332273	0.653727	0.0438322	0.650868	0.0212979
P101-PWY	0.967353	0.967353	0.0189658		1.4828e-05	7.84625e-05	0	0	0	0	0	0	0.000485193	0.00272448	0	0	0	0	0	0	0	0
P105-PWY	0.00551473	0.00551473	0.16058		0.622926	0.0916705	0.704197	0.0611141	0.635194	0.0526466	0.499546	0.175233	0.579395	0.17563	0.743121	0.112279	0.60859	0.0284878	0.666321	0.0742739	0.60192	0.0331895
P108-PWY	0.00674581	0.00674581	0.156921		0.474155	0.123596	0.453558	0.183314	0.504256	0.125016	0.342958	0.165572	0.441333	0.22134	0.220955	0.23149	0.519842	0.14305	0.503638	0.193529	0.588261	0.0399528
P122-PWY	0.0163768	0.0163768	0.140249		0.00897023	0.0216734	0.00371164	0.00395118	0.00443466	0.00788281	0.000423291	0.00126987	0.0324211	0.0494304	0.00463166	0.00930445	0	0	0.0381941	0.0642062	0	0
P124-PWY	9.26894e-06	9.26894e-06	0.261207		0.482194	0.148002	0.457248	0.200817	0.538213	0.108839	0.429744	0.185597	0.39514	0.218068	0.109177	0.141827	0.556814	0.103836	0.488146	0.192275	0.57269	0.0361096
P125-PWY	0.559562	0.559562	0.0532922		0.00401087	0.0135515	0.00112591	0.00147244	0.000567555	0.00142109	0	0	0.00601005	0.0111693	0.00299956	0.0053969	0	0	0.00403192	0.00690312	0	0
P161-PWY	0.0764103	0.0764103	0.108327		0.0041568	0.0133769	0.00109309	0.00116361	0.00131169	0.00235303	0.000280807	0.000567638	0.0138127	0.0221461	0.00569815	0.0153873	0	0	0.0145549	0.0255899	0	0
P163-PWY	0.927001	0.927001	0.0248054		0	0	0	0	0	0	0	0	0.000673005	0.0033309	0	0	0	0	0	0	0	0
P164-PWY	0.972147	0.972147	0.0180313		0.00391758	0.0207299	0	0	0	0	0.00403524	0.0121057	0.00134015	0.00876429	0	0	0	0	0	0	0	0
P184-PWY	0.499953	0.499953	0.0575261		0.000553822	0.00186745	0	0	0	0	0	0	0.000659716	0.00207812	0.000133296	0.000399887	0.000545809	0.00109162	0.00225104	0.00503348	0	0
P221-PWY	0.0286084	0.0286084	0.129204		0.00226875	0.00861364	0	0	0.00128082	0.00362271	0.0159781	0.0429792	0.00335392	0.0147805	0.0129732	0.0389196	8.5876e-05	0.000171752	0.0351015	0.0359321	0.000783463	0.00156693
P23-PWY	0.015134	0.015134	0.141774		0.0804114	0.105654	0.0183832	0.0277084	0.0216927	0.0365938	0.013794	0.032632	0.0494016	0.082998	0.00279337	0.00510671	0.0179766	0.0212156	0.026068	0.0423675	0.131001	0.0304499
P281-PWY	0.469654	0.469654	0.0597511		0.000807575	0.00270068	0	0	0	0	0	0	0.0016668	0.00413093	0.000903607	0.00211124	0.000749999	0.0015	0.00330782	0.00640394	0	0
P381-PWY	0.99094	0.99094	0.0128144		0	0	0	0	0	0	0	0	0.00033928	0.0023506	0	0	0	0	0	0	0	0
P4-PWY	0.000480316	0.000480316	0.202035		0.216352	0.138138	0.152816	0.110553	0.0827073	0.12034	0.157932	0.120933	0.135067	0.123621	0.0516959	0.0671465	0.30879	0.156817	0.183575	0.194708	0.320757	0.109738
P42-PWY	0.00113257	0.00113257	0.187999		0.442118	0.149263	0.465718	0.19381	0.493876	0.147641	0.356628	0.16554	0.413314	0.207982	0.161033	0.159581	0.524876	0.137732	0.493014	0.205515	0.542794	0.0483508
P441-PWY	0.269731	0.269731	0.0770074		0.00500075	0.0146588	0.0015503	0.00275145	0.00022658	0.000640865	0.000302518	0.000907555	0.00859463	0.0165935	0.000992374	0.00236747	0	0	0.00039808	0.000890135	0	0
P461-PWY	0.433554	0.433554	0.0624902		0.00201415	0.00605285	0	0	0	0	0	0	0.00300381	0.0067066	0	0	0	0	0.00254534	0.00376225	0	0
P562-PWY	0.331979	0.331979	0.0709568		0.0158912	0.0312204	0.0116879	0.0115763	0.00287612	0.00535482	0.00101003	0.00167436	0.0398575	0.0919561	0.0532162	0.0775765	0.00326644	0.00230912	0.0443927	0.047436	0.00299851	0.000715118
P621-PWY	0.494963	0.494963	0.0578886		0	0	0	0	0	0	0	0	0.000781287	0.00225666	0.000671578	0.00201473	0	0	0.000379154	0.000847813	0	0
PANTO-PWY	0.0430689	0.0430689	0.120764		0.629648	0.0520102	0.6571	0.0473091	0.647332	0.0289297	0.711075	0.0668419	0.645559	0.098588	0.707085	0.103024	0.644236	0.0470064	0.624192	0.0779944	0.587694	0.0155057
PANTOSYN-PWY	3.6775e-05	3.6775e-05	0.241427		0.556749	0.0689986	0.62165	0.037194	0.53306	0.0870033	0.420089	0.155878	0.467916	0.164656	0.664683	0.0682885	0.521313	0.0375767	0.581569	0.0602321	0.57797	0.0112538
PENTOSE-P-PWY	1.331e-06	1.331e-06	0.287745		0.696587	0.115494	0.587541	0.167978	0.755501	0.0935662	0.869011	0.0628315	0.732894	0.165991	0.45259	0.241622	0.803066	0.0516383	0.642603	0.17258	0.669289	0.0177844
PEPTIDOGLYCANSYN-PWY	0.000499898	0.000499898	0.201392		0.626205	0.0447613	0.618179	0.0198231	0.639804	0.0310045	0.709418	0.06853	0.66421	0.0724916	0.66572	0.0248276	0.645169	0.0466884	0.622193	0.0178147	0.582409	0.0212114
PHOSLIPSYN-PWY	0.0389359	0.0389359	0.122875		0.799631	0.0614961	0.802757	0.0466076	0.832225	0.0492183	0.900798	0.0773672	0.829907	0.0968614	0.809084	0.0610051	0.851743	0.0406236	0.805245	0.0536062	0.773258	0.0277017
POLYAMINSYN3-PWY	2.49275e-06	2.49275e-06	0.279322		0.243961	0.0777651	0.229817	0.0805419	0.266945	0.0432351	0.260952	0.105279	0.200572	0.10425	0.0481621	0.0605759	0.257337	0.0385138	0.201749	0.0650492	0.221633	0.0199496
POLYAMSYN-PWY	1.3799e-05	1.3799e-05	0.255581		0.24087	0.0776536	0.234853	0.0769278	0.269387	0.0442975	0.26245	0.102396	0.207383	0.103918	0.0589336	0.0699315	0.253786	0.0565522	0.204335	0.0556263	0.197592	0.0212013
POLYISOPRENSYN-PWY	0.00651255	0.00651255	0.157563		0.693911	0.0479836	0.73247	0.0473815	0.702706	0.028037	0.734121	0.0533919	0.7079	0.0637308	0.784957	0.104043	0.686465	0.0338579	0.694764	0.0696184	0.668924	0.0146375
PPGPPMET-PWY	0.0126046	0.0126046	0.145274		0.00819748	0.0142226	0.000328791	0.000805371	0.00194697	0.00386313	0.000202988	0.000608963	0.00633619	0.0158872	0.00278573	0.00559265	0.00240089	0.00480177	0.000504335	0.00112773	0.0276537	0.0201347
PROTOCATECHUATE-ORTHO-CLEAVAGE-PWY	7.66125e-08	7.66125e-08	0.32438		0.222102	0.128738	0.398934	0.187004	0.188952	0.124169	0.0641504	0.0576187	0.195837	0.182498	0.544153	0.242848	0.124269	0.0350044	0.311258	0.210047	0.222566	0.0373246
PRPP-PWY	0.12856	0.12856	0.096241		0.0404874	0.0808066	0.0221334	0.0224367	0.0183456	0.0158637	0.00119106	0.00357318	0.0740913	0.0944389	0.0431961	0.0837754	0.018039	0.0263075	0.0546837	0.102047	0.00869005	0.00958818
PWY-1269	0.138464	0.138464	0.0944383		0.583264	0.0804645	0.604691	0.0237409	0.623184	0.0332961	0.706271	0.0709453	0.590558	0.14869	0.597643	0.109386	0.628739	0.0590396	0.563763	0.0760029	0.544626	0.0350782
PWY-1422	0.962045	0.962045	0.01991		0	0	0	0	0	0	0.000210442	0.000425372	0.00109967	0.00597592	0	0	0	0	0	0	0	0
PWY-1541	0.987967	0.987967	0.0139385		0	0	0	0	0	0	0.000161783	0.00048535	0.000772385	0.00502366	0	0	0	0	0	0	0	0
PWY-1622	0.00315283	0.00315283	0.170519		0.11132	0.128736	0.0228854	0.0289523	0.0910974	0.108356	0.0282563	0.0445935	0.0588927	0.103191	0.0433889	0.0769111	0.100454	0.109164	0.0491154	0.0679381	0.252536	0.0745732
PWY-181	0.0826893	0.0826893	0.106548		0.145499	0.148248	0.0554873	0.0621838	0.138155	0.126861	0.0549487	0.0732599	0.0859381	0.117117	0.0572755	0.106094	0.134469	0.134375	0.085038	0.100037	0.22214	0.0400128
PWY-1861	0.588262	0.588262	0.0512997		0.0136933	0.0313567	0.00193541	0.00408727	0.00471115	0.00819974	0	0	0.0112434	0.0262407	0.0194128	0.0399565	0.00457253	0.00544792	0.029051	0.0539683	0.00977597	0.00545214
PWY-1882	0.917854	0.917854	0.0258579		0.000379013	0.00200555	0	0	0	0	0	0	0.000705662	0.00253504	0.000202195	0.000606586	0	0	0	0	0	0
PWY-2941	0.0557676	0.0557676	0.115256		0.00776277	0.0261868	0.00302045	0.00400438	0.00280311	0.00457062	0	0	0.022605	0.0351066	0.00728221	0.0160271	0	0	0.00313516	0.00701043	0	0
PWY-2942	0.00363833	0.00363833	0.168002		0.724352	0.036227	0.735007	0.0166576	0.740497	0.025756	0.778833	0.0379829	0.750254	0.0483352	0.753884	0.0225739	0.746902	0.0300783	0.735611	0.0201346	0.697107	0.0189051
PWY-3001	0.068092	0.068092	0.110893		0.82853	0.0497603	0.852447	0.0174077	0.85009	0.0335158	0.89902	0.0510163	0.842642	0.077508	0.864811	0.0581643	0.84279	0.0465221	0.826002	0.0484875	0.791498	0.0261572
PWY-3661	0.996022	0.996022	0.0101053		0.00155509	0.00725289	0	0	0	0	0.000404352	0.00121306	0.0020891	0.0136589	0	0	0	0	0	0	0	0
PWY-3781	0.642647	0.642647	0.0475617		1.89467	0.158827	1.98665	0.0385516	1.94602	0.116619	1.82327	0.260755	1.85166	0.334894	1.96254	0.184207	1.95296	0.0624405	2.0103	0.0871398	1.863	0.0560521
PWY-4984	5.11719e-07	5.11719e-07	0.30031		0.3601	0.131042	0.356011	0.162884	0.417829	0.0983078	0.390304	0.156423	0.303931	0.16698	0.0519628	0.0698722	0.472196	0.0457735	0.356305	0.158871	0.445664	0.0337393
PWY-5005	0.104662	0.104662	0.101127		0.0251111	0.0490129	0.0221957	0.0203022	0.0064352	0.0120923	0.00170449	0.00323013	0.0498552	0.0753084	0.0706494	0.117641	0.00489419	0.00455886	0.0543879	0.0682461	0.00139839	0.00140986
PWY-5022	0.0686552	0.0686552	0.110711		0.0637391	0.0618434	0.0186422	0.015549	0.030587	0.0535138	0.0088727	0.0136627	0.0480562	0.0526659	0.046686	0.0709628	0.0354699	0.0366456	0.0590761	0.0783438	0.101194	0.0371998
PWY-5028	9.16909e-06	9.16909e-06	0.26136		0.232784	0.117836	0.391583	0.111816	0.214894	0.127641	0.107336	0.102693	0.198245	0.161063	0.431773	0.171565	0.167313	0.0319271	0.33492	0.157973	0.239605	0.0434573
PWY-5097	0.00224127	0.00224127	0.176442		0.707064	0.0378982	0.715795	0.0165753	0.723782	0.0252351	0.768286	0.0427311	0.732695	0.0508141	0.737755	0.0234466	0.730322	0.0329926	0.715384	0.0196975	0.678184	0.0190003
PWY-5100	0.284844	0.284844	0.0754558		0.243258	0.0733703	0.23394	0.0686928	0.21372	0.0818106	0.185211	0.0947395	0.20244	0.108035	0.162558	0.15685	0.188228	0.0335656	0.246368	0.102046	0.279782	0.0197176
PWY-5101	1.40268e-08	1.40268e-08	0.344979		1.20453	0.144315	1.39085	0.24427	1.17842	0.128278	1.1293	0.070964	1.17536	0.216563	1.67346	0.306278	1.08613	0.0632191	1.27298	0.281614	1.1225	0.0246253
PWY-5103	7.96897e-05	7.96897e-05	0.229943		0.888357	0.0606174	0.943927	0.075021	0.889829	0.0508654	0.929485	0.0671284	0.896303	0.104095	1.05098	0.103732	0.863339	0.0565738	0.894903	0.0990065	0.833568	0.0197602
PWY-5104	5.2567e-06	5.2567e-06	0.269114		0.646303	0.110428	0.731875	0.149507	0.662137	0.0897199	0.691216	0.177983	0.711337	0.155838	0.965948	0.191258	0.625348	0.0564259	0.724205	0.149732	0.546997	0.0542661
PWY-5121	0.0165209	0.0165209	0.140079		0.58277	0.0815489	0.646689	0.0222953	0.599781	0.0537286	0.483346	0.173164	0.530813	0.144976	0.636045	0.094252	0.580779	0.0527179	0.625209	0.0372721	0.603532	0.0150841
PWY-5154	0.0979328	0.0979328	0.102673		0.724178	0.0584283	0.724891	0.0204772	0.749081	0.0362558	0.81991	0.0837684	0.750215	0.116945	0.74834	0.0543054	0.747003	0.044194	0.710778	0.03477	0.676525	0.0199252
PWY-5180	0.99094	0.99094	0.0128144		0	0	0	0	0	0	0	0	0.000891765	0.00617833	0	0	0	0	0	0	0	0
PWY-5181	4.29895e-05	4.29895e-05	0.239132		0.00781274	0.0161081	0	0	0.00271694	0.00527694	0	0	0.00377713	0.00940235	0.00333049	0.00674764	0.00355515	0.0071103	0.000804561	0.00179905	0.0330518	0.0228275
PWY-5182	0.99094	0.99094	0.0128144		0	0	0	0	0	0	0	0	0.000891765	0.00617833	0	0	0	0	0	0	0	0
PWY-5188	0.00435752	0.00435752	0.164804		0.651164	0.124468	0.762316	0.0172281	0.657869	0.12135	0.483433	0.192036	0.586845	0.20891	0.734183	0.0935724	0.626652	0.116316	0.73692	0.042083	0.690746	0.0363898
PWY-5189	0.000506358	0.000506358	0.201185		0.672181	0.0428837	0.668386	0.0230632	0.690814	0.0311616	0.751181	0.0504306	0.700908	0.0611187	0.677226	0.0178872	0.701229	0.0362785	0.666643	0.0318164	0.640263	0.021417
PWY-5198	0.994745	0.994745	0.0109402		5.2684e-05	0.000278778	0	0	0	0	0	0	0.000216662	0.00150108	0	0	0	0	0	0	0	0
PWY-5265	0.601376	0.601376	0.0503954		0.013921	0.0436874	0.00443624	0.00931099	0.00433244	0.0107951	0	0	0.0223157	0.0490049	0.0131024	0.03334	0	0	0	0	0	0
PWY-5304	0.00015394	0.00015394	0.219926		0.222683	0.105479	0.245513	0.142469	0.280138	0.105082	0.196525	0.0991472	0.191241	0.134919	0.0241456	0.0333399	0.297935	0.0988022	0.223332	0.148587	0.296381	0.0454168
PWY-5345	0.0697973	0.0697973	0.110345		0.662099	0.0740691	0.629033	0.0589099	0.665592	0.0697452	0.767706	0.0846215	0.670461	0.134436	0.718205	0.102764	0.667917	0.0884274	0.591099	0.0869438	0.65053	0.0229512
PWY-5347	0.000262166	0.000262166	0.21165		0.136198	0.107157	0.0862878	0.0679689	0.0493501	0.0866814	0.0880691	0.074863	0.0782896	0.0810936	0.0259552	0.0354946	0.226053	0.141447	0.137938	0.163843	0.223142	0.103429
PWY-5384	0.00160441	0.00160441	0.182148		0.295238	0.105697	0.323219	0.142378	0.372092	0.114599	0.263917	0.119914	0.291002	0.141641	0.103215	0.106547	0.328225	0.0669838	0.317878	0.152488	0.336558	0.0620582
PWY-5415	0.99094	0.99094	0.0128144		0	0	0	0	0	0	0	0	0.00023632	0.00163727	0	0	0	0	0	0	0	0
PWY-5417	0.895791	0.895791	0.028178		0.00100635	0.00371057	0	0	0	0	0	0	0.00190134	0.00699701	0.000731343	0.00219403	0	0	0	0	0	0
PWY-5419	0.589123	0.589123	0.0512402		0.000121964	0.000645374	0	0	0	0	0	0	0.000825771	0.00351934	0.000118306	0.000354919	0	0	0.00220959	0.00329074	0	0
PWY-5420	0.99094	0.99094	0.0128144		0	0	0	0	0	0	0	0	0.000218207	0.00151178	0	0	0	0	0	0	0	0
PWY-5431	0.895791	0.895791	0.028178		0.00100635	0.00371057	0	0	0	0	0	0	0.00190134	0.00699701	0.000731343	0.00219403	0	0	0	0	0	0
PWY-5484	0.078381	0.078381	0.107756		0.190877	0.15257	0.10869	0.0672074	0.125092	0.106678	0.043073	0.0524201	0.21114	0.171071	0.188602	0.220852	0.143978	0.122994	0.21343	0.16415	0.280447	0.0783635
PWY-5505	0.00916269	0.00916269	0.151274		0.0338851	0.0439781	0.039779	0.0315696	0.00915098	0.014951	0.0126281	0.0101304	0.0553709	0.0620027	0.013159	0.0155624	0.011492	0.00461162	0.0870002	0.0986518	0.0136753	0.0079384
PWY-5507	0.99094	0.99094	0.0128144		0	0	0	0	0	0	0	0	0.000148199	0.00102675	0	0	0	0	0	0	0	0
PWY-5509	0.000318044	0.000318044	0.208606		0.370368	0.123235	0.365934	0.140441	0.353393	0.114756	0.516067	0.169771	0.426625	0.193509	0.607257	0.0953033	0.330912	0.150445	0.323002	0.151516	0.234206	0.0253491
PWY-5529	0.325542	0.325542	0.0715446		0.000280108	0.00148219	0	0	0	0	0.000852247	0.00174926	0.00304538	0.0160664	0	0	0.000480075	0.00096015	0.0141308	0.0201834	0	0
PWY-5531	0.00925015	0.00925015	0.151097		0.0477522	0.0656184	0.00930043	0.0145798	0.0405928	0.0645315	0.0134422	0.0212212	0.0263923	0.0552083	0.0043769	0.00934817	0.0412255	0.0474685	0.0170485	0.0230543	0.115155	0.0359195
PWY-5647	0.000697158	0.000697158	0.196001		0	0	0	0	0	0	0	0	0.000106328	0.00073666	0	0	0	0	0.00471182	0.00900676	0	0
PWY-5651	0.0515369	0.0515369	0.116953		0.00107731	0.00487773	0	0	0	0	0	0	0.000241877	0.00118056	0	0	0	0	0.00580234	0.0107252	0	0
PWY-5654	0.000697158	0.000697158	0.196001		0	0	0	0	0	0	0	0	0.000106328	0.00073666	0	0	0	0	0.00471182	0.00900676	0	0
PWY-5655	0.99094	0.99094	0.0128144		0	0	0	0	0	0	0	0	0.000147201	0.00101984	0	0	0	0	0	0	0	0
PWY-5659	0.000131983	0.000131983	0.222288		0.645243	0.0432446	0.627712	0.0203762	0.64691	0.0309916	0.736806	0.0631024	0.675019	0.0721276	0.700637	0.0359272	0.662298	0.0541737	0.635737	0.0175347	0.608964	0.0420017
PWY-5667	0.00316894	0.00316894	0.17043		0.849952	0.0603824	0.845838	0.0268425	0.878501	0.0384558	0.965639	0.0814395	0.886401	0.0985418	0.870119	0.058567	0.883518	0.0588039	0.831151	0.0460866	0.802882	0.02795
PWY-5676	6.50205e-05	6.50205e-05	0.232993		0.225021	0.105749	0.235091	0.0859519	0.18709	0.1016	0.0695153	0.0623554	0.147898	0.11161	0.0716752	0.0845507	0.123429	0.0445317	0.174265	0.0662741	0.239466	0.0138532
PWY-5686	0.0449205	0.0449205	0.119876		0.744904	0.0584755	0.739153	0.0228931	0.766678	0.0353678	0.853952	0.0801042	0.766221	0.11529	0.766484	0.0753086	0.77526	0.0550427	0.722505	0.0465445	0.70407	0.0227022
PWY-5695	0.000796295	0.000796295	0.193825		0.44545	0.0991649	0.560247	0.0673524	0.44069	0.108983	0.32455	0.146967	0.426487	0.176367	0.59906	0.14601	0.453396	0.114406	0.580992	0.0661297	0.462921	0.0341737
PWY-5705	0.000144086	0.000144086	0.220943		0.0144108	0.0153591	0.000254491	0.000623372	0.019633	0.0337803	0.00555522	0.00785713	0.00697677	0.0139632	0.0032359	0.00540199	0.0212313	0.0218548	0.0281279	0.0260482	0.0421187	0.0256134
PWY-5741	0.00142748	0.00142748	0.184122		0.0744757	0.0918534	0.0146169	0.0190859	0.0543168	0.0669927	0.0175678	0.0282002	0.0368654	0.0683722	0.0237703	0.0435789	0.0588529	0.064273	0.0267351	0.0391859	0.174214	0.0532631
PWY-5747	0.000584515	0.000584515	0.198866		0.328211	0.125832	0.348672	0.139724	0.329549	0.112498	0.457132	0.182372	0.392607	0.198145	0.568104	0.118448	0.270676	0.117585	0.286112	0.150645	0.185646	0.0223018
PWY-5837	0.613179	0.613179	0.0495837		0.00542454	0.0193617	0.00151514	0.00287806	0.00125921	0.00314745	0.000212581	0.000429519	0.0104607	0.0236775	0.00502232	0.0121944	0	0	0.00264572	0.00591601	0	0
PWY-5838	0.587829	0.587829	0.0513296		0.0112693	0.037943	0.00368088	0.00683228	0.00278294	0.00693667	0.000345302	0.000709712	0.0236167	0.0535244	0.0138338	0.0334331	0	0	0.00790964	0.0176865	0	0
PWY-5840	0.612251	0.612251	0.0496475		0.0110385	0.037453	0.00356335	0.00659915	0.00267164	0.00665968	0.000188998	0.000566993	0.0235779	0.0553039	0.01378	0.0333638	0	0	0.0078639	0.0175842	0	0
PWY-5845	0.911341	0.911341	0.0265715		0.000382419	0.00202357	0	0	0	0	0.000310109	0.000632762	0.00239573	0.0112224	0	0	0	0	0.0035438	0.00792417	0	0
PWY-5850	0.670438	0.670438	0.0456525		0.000382419	0.00202357	0	0	0	0	0	0	0.00099378	0.00478873	0	0	0	0	0.0035438	0.00792417	0	0
PWY-5855	0.010545	0.010545	0.148646		0.471954	0.0913772	0.455856	0.0833229	0.467585	0.0795286	0.588533	0.122494	0.501062	0.151699	0.604207	0.10242	0.453003	0.103653	0.417349	0.102751	0.409485	0.0228213
PWY-5856	0.010545	0.010545	0.148646		0.471954	0.0913772	0.455856	0.0833229	0.467585	0.0795286	0.588533	0.122494	0.501062	0.151699	0.604207	0.10242	0.453003	0.103653	0.417349	0.102751	0.409485	0.0228213
PWY-5857	0.010545	0.010545	0.148646		0.471954	0.0913772	0.455856	0.0833229	0.467585	0.0795286	0.588533	0.122494	0.501062	0.151699	0.604207	0.10242	0.453003	0.103653	0.417349	0.102751	0.409485	0.0228213
PWY-5860	0.671434	0.671434	0.045584		0.000256516	0.00135735	0	0	0	0	0	0	0.000670644	0.00323826	0	0	0	0	0.00239144	0.00534743	0	0
PWY-5861	0.626247	0.626247	0.0486866		0.00820839	0.0287533	0.00247637	0.00460688	0.00187445	0.00467733	0.00023041	0.000473595	0.0170263	0.0398253	0.0097194	0.0236966	0	0	0.00541933	0.012118	0	0
PWY-5862	0.912528	0.912528	0.0264434		0.000256516	0.00135735	0	0	0	0	0.000206905	0.000422195	0.0016432	0.00770424	0	0	0	0	0.00239144	0.00534743	0	0
PWY-5863	0.605586	0.605586	0.0501057		0.00607071	0.0214907	0.00172855	0.0032821	0.00143522	0.00358635	0.000242844	0.000490672	0.0117571	0.0264749	0.00568365	0.0137761	0	0	0.00301063	0.00673196	0	0
PWY-5896	0.670438	0.670438	0.0456525		0.000382419	0.00202357	0	0	0	0	0	0	0.00099378	0.00478873	0	0	0	0	0.0035438	0.00792417	0	0
PWY-5897	0.60078	0.60078	0.0504364		0.0105272	0.0359056	0.00334325	0.00622536	0.00255135	0.00636177	0.000323312	0.000663672	0.0222715	0.0514938	0.0125282	0.0303814	0	0	0.00706363	0.0157947	0	0
PWY-5898	0.60078	0.60078	0.0504364		0.0105272	0.0359056	0.00334325	0.00622536	0.00255135	0.00636177	0.000323312	0.000663672	0.0222715	0.0514938	0.0125282	0.0303814	0	0	0.00706363	0.0157947	0	0
PWY-5899	0.60078	0.60078	0.0504364		0.0105272	0.0359056	0.00334325	0.00622536	0.00255135	0.00636177	0.000323312	0.000663672	0.0222715	0.0514938	0.0125282	0.0303814	0	0	0.00706363	0.0157947	0	0
PWY-5910	0.0959804	0.0959804	0.103139		0.00468739	0.0160498	0.00146698	0.00196203	0.0013321	0.00222555	0	0	0.0127842	0.0198387	0.00637776	0.0159924	0	0	0.00240338	0.00420455	0	0
PWY-5913	0.0470924	0.0470924	0.118876		0.802554	0.0866553	0.803096	0.038651	0.853563	0.0340355	0.940701	0.0909466	0.822081	0.1527	0.817292	0.131877	0.836073	0.0746505	0.728058	0.131861	0.755658	0.0306135
PWY-5918	0.00142283	0.00142283	0.184177		0.465077	0.10237	0.482199	0.132187	0.489431	0.0986484	0.394141	0.152249	0.443354	0.165106	0.227937	0.199615	0.505151	0.0815341	0.503437	0.122469	0.502856	0.0354055
PWY-5920	0.00291608	0.00291608	0.171883		0.518024	0.0805463	0.498316	0.0729781	0.510124	0.0752462	0.625974	0.11503	0.548111	0.130138	0.636151	0.0587971	0.508557	0.0981509	0.472999	0.0818903	0.442952	0.0123145
PWY-5941	7.16664e-06	7.16664e-06	0.264809		0.337544	0.11113	0.354901	0.149806	0.369246	0.108396	0.246204	0.128092	0.270901	0.163782	0.0694987	0.0865184	0.379463	0.109776	0.341046	0.142991	0.447121	0.0399162
PWY-5971	0.484479	0.484479	0.058655		0.0291886	0.0518328	0.00326333	0.00643446	0.0156628	0.0244842	0	0	0.0230009	0.0570891	0.00954995	0.0224848	0	0	0	0	0	0
PWY-5973	0.294167	0.294167	0.0745274		0.886708	0.076253	0.878267	0.0315614	0.890435	0.0572505	0.975702	0.0796873	0.871569	0.143369	0.899339	0.123136	0.919642	0.0311651	0.831987	0.0641536	0.907865	0.0407531
PWY-5989	0.0173533	0.0173533	0.139125		0.101914	0.121136	0.0144956	0.0174736	0.0726282	0.0955345	0.0280982	0.0307907	0.0597327	0.105353	0.0362343	0.0661078	0.0787702	0.0859284	0.0361454	0.0482857	0.211137	0.0775705
PWY-6071	0.978862	0.978862	0.0165408		0.000745806	0.00394643	0	0	0	0	0	0	0.000457561	0.00168363	0.000798619	0.00239586	0	0	0.000570974	0.00127674	0	0
PWY-6107	0.487941	0.487941	0.0584011		0	0	0	0	0	0	0	0	0.000525838	0.00152173	0.000382799	0.0011484	0	0	0.000227492	0.000508688	0	0
PWY-6121	0.00158411	0.00158411	0.182364		0.7266	0.0497204	0.716303	0.0193154	0.738959	0.0346191	0.82124	0.077411	0.763848	0.0822305	0.764179	0.0340391	0.746946	0.0518264	0.712478	0.0249294	0.690947	0.0178743
PWY-6122	0.00201082	0.00201082	0.178304		0.754888	0.0521759	0.744522	0.0203135	0.768464	0.0360582	0.85393	0.0806199	0.792253	0.0861258	0.793508	0.0367655	0.776646	0.0538372	0.739945	0.0261301	0.718351	0.0180952
PWY-6123	0.000728541	0.000728541	0.195282		0.62745	0.0439493	0.621057	0.0166363	0.639598	0.0305705	0.711753	0.0671379	0.661565	0.0721986	0.662927	0.0268575	0.646398	0.0460837	0.619008	0.0195543	0.585475	0.0197721
PWY-6125	0.000202009	0.000202009	0.215722		0.692732	0.0451455	0.688498	0.0176459	0.705216	0.0308943	0.774404	0.0683887	0.736541	0.0736272	0.741063	0.0234157	0.707957	0.0465323	0.68834	0.021413	0.647053	0.0205973
PWY-6126	0.000593106	0.000593106	0.19863		0.765203	0.0512038	0.765117	0.0201934	0.782648	0.0360388	0.861623	0.0761949	0.806016	0.0816611	0.811986	0.0338887	0.783728	0.0541525	0.755319	0.0314178	0.715199	0.0253013
PWY-6147	0.000972644	0.000972644	0.190528		0.502616	0.109779	0.452444	0.108352	0.462771	0.0997526	0.592717	0.12801	0.551128	0.145166	0.655821	0.0359232	0.453634	0.117998	0.450944	0.108377	0.427103	0.042765
PWY-6151	0.0164565	0.0164565	0.140155		0.461474	0.118365	0.581778	0.0246799	0.483117	0.11931	0.334619	0.145023	0.433517	0.170777	0.527561	0.123447	0.469982	0.0765278	0.54177	0.0573604	0.486767	0.0515406
PWY-6163	0.000995427	0.000995427	0.190144		0.674767	0.0529022	0.668327	0.0228738	0.690111	0.0354429	0.769838	0.0830534	0.714315	0.0871662	0.730884	0.0353574	0.692714	0.0526983	0.661315	0.0261283	0.623012	0.0150443
PWY-6182	0.863313	0.863313	0.0312097		0.000393964	0.00143949	0	0	0	0	0	0	0.00182378	0.00711475	0.000663181	0.00198954	0	0	0	0	0	0
PWY-6185	0.871352	0.871352	0.0304918		0.00108816	0.0041888	0	0	0	0	0	0	0.000541397	0.00153382	0.000696818	0.00209045	0	0	0	0	0	0
PWY-621	0.00409071	0.00409071	0.165928		0.29726	0.106817	0.323965	0.143232	0.375089	0.118469	0.263917	0.119914	0.294145	0.142999	0.116107	0.112786	0.328851	0.0660575	0.328251	0.164238	0.338716	0.0604312
PWY-6210	0.99094	0.99094	0.0128144		0	0	0	0	0	0	0	0	0.000106328	0.00073666	0	0	0	0	0	0	0	0
PWY-6263	0.00527281	0.00527281	0.161389		0.0409335	0.0595714	0.0494552	0.0456974	0.0174321	0.0325769	0.00400424	0.00862986	0.0546803	0.0617415	0.0111673	0.0139863	0.0142983	0.0143459	0.106525	0.103788	0.0034776	0.00350076
PWY-6269	0.000328906	0.000328906	0.208075		0.371578	0.123652	0.367568	0.140763	0.354926	0.115122	0.518479	0.170387	0.427944	0.194498	0.608919	0.0968831	0.332333	0.151309	0.323862	0.152271	0.234641	0.0255569
PWY-6277	0.00201082	0.00201082	0.178304		0.754888	0.0521759	0.744522	0.0203135	0.768464	0.0360582	0.85393	0.0806199	0.792253	0.0861258	0.793508	0.0367655	0.776646	0.0538372	0.739945	0.0261301	0.718351	0.0180952
PWY-6282	0.0196621	0.0196621	0.136683		0.104078	0.125183	0.0144897	0.0174663	0.0743095	0.0992003	0.0283761	0.0311147	0.0602187	0.106262	0.0368467	0.0672747	0.0790188	0.0862758	0.0361297	0.0482903	0.211282	0.077744
PWY-6317	4.26586e-07	4.26586e-07	0.302667		0.276678	0.0825252	0.289262	0.104691	0.25607	0.0865614	0.208664	0.103166	0.208179	0.119053	0.0612431	0.0613904	0.264752	0.049263	0.314369	0.11679	0.37096	0.0105377
PWY-6338	0.0716166	0.0716166	0.109774		0.000477038	0.00180792	0	0	0	0	0	0	0	0	0	0	0	0	0.00214351	0.00479303	0	0
PWY-6353	0.000309052	0.000309052	0.20906		0.293352	0.0714784	0.309606	0.0864177	0.270682	0.0868625	0.143039	0.0966399	0.256787	0.125855	0.152257	0.144209	0.233409	0.0817585	0.314495	0.0918767	0.363486	0.0133502
PWY-6383	0.301124	0.301124	0.0738479		0.0210256	0.0476574	0.0157091	0.0156968	0.00400199	0.00747688	0.00112238	0.00215654	0.0562175	0.1171	0.0633675	0.109588	0.00333045	0.00338778	0.0505807	0.0671026	0.000910198	0.000997482
PWY-6385	1.45838e-05	1.45838e-05	0.254794		0.580855	0.0735695	0.493686	0.0939392	0.603084	0.0558291	0.699539	0.0758548	0.616514	0.120814	0.428091	0.208952	0.629145	0.051242	0.531898	0.0930033	0.547742	0.0233106
PWY-6386	1.3216e-05	1.3216e-05	0.256195		0.579346	0.0744826	0.489993	0.0959214	0.601845	0.0569519	0.698992	0.0762404	0.615323	0.122455	0.424412	0.209049	0.628475	0.0516031	0.528765	0.0949298	0.546362	0.0233689
PWY-6387	0.000473842	0.000473842	0.202253		0.62683	0.0446388	0.618898	0.0194014	0.639916	0.0310545	0.709712	0.0683921	0.665204	0.0725392	0.666717	0.0241715	0.645415	0.0466573	0.623211	0.0173807	0.582825	0.0209803
PWY-6396	0.401096	0.401096	0.0650557		0.00638348	0.0175659	0.00227025	0.00299888	0.00122808	0.00306697	0	0	0.0096965	0.0163909	0.00650341	0.0116991	0	0	0.00769298	0.0128643	0	0
PWY-6397	0.743813	0.743813	0.0405211		0.00119802	0.00337848	0.00058479	0.000785859	0	0	0	0	0.00330589	0.0100701	0.00305668	0.00595439	4.2276e-05	8.4552e-05	0.00196126	0.00239802	0	0
PWY-6467	0.231445	0.231445	0.0812436		0.606711	0.0692	0.607286	0.0251528	0.634775	0.0300096	0.709806	0.0670973	0.601879	0.146514	0.608669	0.112929	0.642378	0.0452997	0.569724	0.0744061	0.582609	0.021829
PWY-6470	0.880192	0.880192	0.0296798		0.00123309	0.00375602	0	0	0	0	0	0	0.00204348	0.00792567	0	0	0	0	0	0	0	0
PWY-6471	0.048414	0.048414	0.118288		0.017416	0.051919	0.00697448	0.00912113	0.00655524	0.0105722	0	0	0.0457371	0.0642036	0.021008	0.0533101	0	0	0.0097991	0.0219114	0	0
PWY-6478	4.29784e-05	4.29784e-05	0.239136		0.263744	0.115512	0.282774	0.150712	0.319809	0.106839	0.230725	0.111071	0.220171	0.150959	0.031141	0.0465174	0.343693	0.101786	0.279096	0.155644	0.348637	0.0376686
PWY-6505	0.99094	0.99094	0.0128144		0	0	0	0	0	0	0	0	0.000127577	0.000883877	0	0	0	0	0	0	0	0
PWY-6507	2.78067e-05	2.78067e-05	0.245508		0.0138231	0.0163441	0.00156429	0.00217043	0.00411291	0.00624734	0.00478777	0.00949559	0.00721484	0.0199242	0.001582	0.00330904	0.00776127	0.0096833	0.0365851	0.0350278	0.04672	0.0325489
PWY-6519	0.0817402	0.0817402	0.106809		0.122737	0.134288	0.0227259	0.0266589	0.0989534	0.11647	0.0467094	0.049242	0.0581211	0.0920153	0.0550183	0.0983023	0.0856582	0.0886344	0.0469156	0.0551823	0.151224	0.0537653
PWY-6545	0.000384659	0.000384659	0.205588		0.579635	0.0978366	0.583363	0.0912036	0.58193	0.0822693	0.72401	0.12178	0.621574	0.157768	0.734915	0.0683378	0.555398	0.137982	0.536339	0.110848	0.443713	0.0592908
PWY-6562	0.944932	0.944932	0.0225188		0	0	0	0	0	0	0	0	0.000134457	0.000699258	0	0	0	0	0	0	0	0
PWY-6581	0.987331	0.987331	0.0141548		0	0	0	0	0	0	0.000161752	0.000485256	0.000642563	0.00413511	0	0	0	0	0	0	0	0
PWY-6588	0.0204925	0.0204925	0.135869		0.0709383	0.0765123	0.018763	0.0219829	0.0505586	0.0504314	0.0187573	0.0269296	0.0595792	0.083058	0.0280901	0.0463166	0.051334	0.0574419	0.0319017	0.0483227	0.158141	0.0391311
PWY-6590	0.920893	0.920893	0.0255151		0.00292931	0.0123121	0	0	0	0	0	0	0.000998959	0.00677495	0	0	0	0	0.00335757	0.00750775	0	0
PWY-6608	7.78962e-06	7.78962e-06	0.263645		0.34879	0.0759376	0.438699	0.121631	0.336394	0.0500835	0.290953	0.122623	0.334707	0.128666	0.562265	0.159991	0.298908	0.0336853	0.415515	0.131701	0.333695	0.0167438
PWY-6609	0.00101249	0.00101249	0.189862		0.301235	0.11645	0.31074	0.152972	0.346785	0.11429	0.250311	0.120663	0.28876	0.154038	0.0914702	0.106675	0.374741	0.115888	0.352146	0.166853	0.382822	0.032727
PWY-6612	0.0866912	0.0866912	0.105475		0.123645	0.117088	0.0514767	0.0291092	0.0509395	0.0629251	0.0140454	0.0243688	0.131699	0.14759	0.105077	0.151387	0.0546017	0.0433282	0.126146	0.109362	0.17995	0.0553658
PWY-6628	0.574099	0.574099	0.0522803		0.0102196	0.0222707	0.00122258	0.00215627	0.00397516	0.0108759	0.00131703	0.00271102	0.0162556	0.0424012	0.00164682	0.00342341	0.00417582	0.00835165	0.0238002	0.0300173	0	0
PWY-6630	0.572198	0.572198	0.0524122		0.0102474	0.02238	0.00122262	0.00215635	0.0039753	0.0108763	0.00131703	0.00271103	0.0162932	0.042404	0.00164738	0.00342414	0.0041759	0.00835181	0.0238162	0.0300243	0	0
PWY-6641	0.98817	0.98817	0.0138679		0	0	0	0	0	0	0.000162435	0.000487305	0.000818103	0.00533902	0	0	0	0	0	0	0	0
PWY-6700	0.103684	0.103684	0.101346		0.656286	0.0597483	0.656519	0.0339757	0.688354	0.0296986	0.749592	0.0505242	0.657377	0.121687	0.626279	0.0927935	0.698135	0.0377062	0.635264	0.0621577	0.63675	0.021448
PWY-6703	0.0450854	0.0450854	0.119799		0.690354	0.0594404	0.68724	0.0408657	0.719767	0.0295358	0.77695	0.03985	0.681327	0.124416	0.631332	0.0925938	0.731787	0.0342125	0.653277	0.0742459	0.678367	0.0193917
PWY-6708	0.010545	0.010545	0.148646		0.471954	0.0913772	0.455856	0.0833229	0.467585	0.0795286	0.588533	0.122494	0.501062	0.151699	0.604207	0.10242	0.453003	0.103653	0.417349	0.102751	0.409485	0.0228213
PWY-6731	0.99094	0.99094	0.0128144		0	0	0	0	0	0	0	0	0.000452116	0.00313235	0	0	0	0	0	0	0	0
PWY-6737	0.00180806	0.00180806	0.180119		0.3429	0.0972291	0.465409	0.0724442	0.352211	0.105215	0.24418	0.114925	0.334674	0.166718	0.481005	0.14425	0.330646	0.0618376	0.465769	0.079197	0.398726	0.0156484
PWY-6876	0.0380665	0.0380665	0.123345		0.0332213	0.0409589	0.00409211	0.00718269	0.0377848	0.0477537	0.00998983	0.0149408	0.024554	0.0441705	0.0162752	0.0310133	0.045712	0.0507646	0.0183099	0.0325259	0.0839682	0.0374313
PWY-6891	0.736752	0.736752	0.0410249		0.00473825	0.0170949	0.00117099	0.00247565	0.00112839	0.00282361	0	0	0.00738646	0.0173301	0.0040035	0.00894688	0	0	0.0018993	0.00424697	0	0
PWY-6895	0.609974	0.609974	0.0498039		0.0174663	0.0547356	0.00566194	0.01192	0.00542636	0.0135223	0	0	0.0292571	0.0625299	0.0177347	0.0383983	0	0	0.00891487	0.0199343	0	0
PWY-6897	0.000512435	0.000512435	0.200993		0.745869	0.0563237	0.741137	0.0229652	0.768276	0.0353069	0.851541	0.0817432	0.787277	0.08783	0.792666	0.0353647	0.772382	0.0580249	0.730644	0.0342193	0.69125	0.0185143
PWY-6901	0.012747	0.012747	0.14506		0.0421957	0.0483279	0.0569501	0.0458963	0.00568061	0.00720564	0.0307324	0.0291271	0.0253769	0.0456314	0.00835363	0.00969891	0.0278137	0.0172814	0.0838625	0.0757758	0.0542364	0.0334614
PWY-6969	0.159218	0.159218	0.0909826		0.684992	0.0998763	0.755725	0.0245719	0.699858	0.0674942	0.579002	0.200861	0.651617	0.18673	0.744794	0.111332	0.711188	0.0404319	0.742172	0.0279266	0.70568	0.0207904
PWY-7002	0.874135	0.874135	0.0302389		0	0	0	0	0	0	0	0	3.65518e-05	0.000163391	0	0	0	0	0	0	0	0
PWY-7003	0.0190158	0.0190158	0.137338		0.0558521	0.0779424	0.012789	0.0187059	0.0170605	0.0285501	0.00740649	0.0194076	0.0252446	0.03921	0.00600216	0.0150783	0.00935622	0.0187124	0.00840291	0.0163279	0.0587927	0.0204435
PWY-7007	0.414787	0.414787	0.0639602		0.00301185	0.00920911	0.000822587	0.00139821	0	0	0	0	0.0057964	0.0116492	0.00393243	0.00674257	0.000670576	0.00134115	0.00203592	0.00354618	0	0
PWY-7013	0.980262	0.980262	0.0161945		9.68475e-05	0.000304088	0	0	0	0	0	0	0.00127025	0.00761232	0	0	0	0	0	0	0	0
PWY-7084	0.702511	0.702511	0.0434331		0.00227824	0.0044146	0.00149692	0.0023564	0.000708726	0.00116982	0.000191603	0.00057481	0.00131889	0.00427241	0	0	0	0	0.0022617	0.00437489	0.00137764	0.00138174
PWY-7094	1.33839e-05	1.33839e-05	0.256015		0.429744	0.169201	0.637969	0.122731	0.403945	0.198788	0.175385	0.128748	0.35421	0.237023	0.621752	0.236868	0.304326	0.11053	0.516505	0.165371	0.531588	0.0550097
PWY-7097	0.0716166	0.0716166	0.109774		0.000477038	0.00180792	0	0	0	0	0	0	0	0	0	0	0	0	0.00214351	0.00479303	0	0
PWY-7098	0.0724251	0.0724251	0.109524		0.000534598	0.00202589	0	0	0	0	0	0	0	0	0	0	0	0	0.00239076	0.00534591	0	0
PWY-7111	1.54029e-07	1.54029e-07	0.31566		1.36065	0.244826	1.70866	0.344184	1.3423	0.241038	1.19575	0.0901771	1.32391	0.318161	2.00218	0.487123	1.18025	0.078256	1.49338	0.44595	1.28636	0.0839498
PWY-7159	0.00925015	0.00925015	0.151097		0.0477522	0.0656184	0.00930043	0.0145798	0.0405928	0.0645315	0.0134422	0.0212212	0.0263923	0.0552083	0.0043769	0.00934817	0.0412255	0.0474685	0.0170485	0.0230543	0.115155	0.0359195
PWY-7184	0.0845945	0.0845945	0.106031		0.176083	0.151201	0.0791108	0.0434804	0.10645	0.103155	0.0341613	0.0433953	0.189929	0.18234	0.173436	0.187359	0.116325	0.102632	0.186011	0.137942	0.26527	0.0748954
PWY-7187	0.0558924	0.0558924	0.115208		0.0552217	0.0859714	0.0450159	0.0344287	0.0159667	0.0190916	0.00371924	0.00575286	0.105618	0.140909	0.0997738	0.15215	0.0147683	0.0158072	0.10905	0.116146	0.00564873	0.00567668
PWY-7196	0.000227336	0.000227336	0.213882		0.451384	0.122442	0.449688	0.15585	0.497042	0.102458	0.411936	0.164435	0.432464	0.166324	0.179904	0.171984	0.516528	0.073107	0.477556	0.156035	0.50121	0.0342028
PWY-7197	0.000687423	0.000687423	0.19623		0.627142	0.0440572	0.621057	0.0166363	0.639582	0.0305703	0.711753	0.0671379	0.661224	0.0722487	0.662382	0.0274281	0.646213	0.0460914	0.61642	0.0223564	0.585128	0.0199396
PWY-7199	0.0488217	0.0488217	0.11811		0.136236	0.0999795	0.0811314	0.0423916	0.0996011	0.0716072	0.0394487	0.0490818	0.153279	0.136063	0.104837	0.128291	0.122116	0.0993869	0.17024	0.121797	0.242279	0.0452075
PWY-7200	0.018647	0.018647	0.137722		0.206266	0.12889	0.146673	0.0684451	0.168641	0.0989163	0.0744803	0.0869289	0.222031	0.1527	0.142954	0.157619	0.194934	0.13312	0.247971	0.134148	0.345358	0.0364947
PWY-7208	0.000382932	0.000382932	0.20566		0.720822	0.0506365	0.713238	0.0176465	0.731831	0.0353687	0.813665	0.0769445	0.767969	0.0854025	0.771127	0.0264645	0.738911	0.0528668	0.718158	0.0211456	0.668718	0.0227881
PWY-7211	0.0288557	0.0288557	0.12903		0.245579	0.183601	0.137573	0.0706137	0.167253	0.133008	0.0606719	0.0738125	0.247082	0.172434	0.230584	0.213356	0.175661	0.139639	0.257379	0.144606	0.362684	0.0741425
PWY-7219	0.00113256	0.00113256	0.187999		0.754902	0.0519902	0.746673	0.0188245	0.768476	0.0362675	0.852849	0.079841	0.793218	0.0853049	0.794602	0.0340525	0.775415	0.0510912	0.742996	0.0233443	0.707018	0.0214542
PWY-722	0.00257163	0.00257163	0.174068		0	0	0	0	0	0	0.0100143	0.0276635	0	0	0	0	0	0	0.0158294	0.0217935	0	0
PWY-7220	0.000281852	0.000281852	0.210512		0.779868	0.0521364	0.791197	0.0225199	0.802614	0.0378767	0.873692	0.0711871	0.824057	0.0775407	0.83669	0.035681	0.795523	0.0587143	0.773412	0.0441887	0.727028	0.0313593
PWY-7221	0.000328667	0.000328667	0.208087		0.639499	0.0430308	0.627437	0.0152931	0.646608	0.0291493	0.71363	0.0660888	0.682827	0.0732735	0.683072	0.0243668	0.654084	0.0402178	0.637694	0.0171471	0.597856	0.0156185
PWY-7222	0.000281852	0.000281852	0.210512		0.779868	0.0521364	0.791197	0.0225199	0.802614	0.0378767	0.873692	0.0711871	0.824057	0.0775407	0.83669	0.035681	0.795523	0.0587143	0.773412	0.0441887	0.727028	0.0313593
PWY-7228	0.000171608	0.000171608	0.21825		0.705105	0.04558	0.701196	0.017941	0.717492	0.0309187	0.785941	0.0685427	0.751013	0.0745793	0.756146	0.0240915	0.719421	0.0465525	0.702422	0.0214717	0.658674	0.020724
PWY-7229	0.000576551	0.000576551	0.199089		0.794367	0.0526749	0.795887	0.0209517	0.812969	0.0372548	0.892972	0.0778842	0.836601	0.0833814	0.843755	0.0353764	0.812556	0.0558235	0.785253	0.0329811	0.742723	0.0265674
PWY-7234	0.000439529	0.000439529	0.203458		0.626241	0.0442016	0.620957	0.0167209	0.639598	0.0305705	0.711462	0.0672344	0.661402	0.0723345	0.662907	0.0268629	0.64478	0.0477065	0.615827	0.0218201	0.580314	0.0157803
PWY-7237	0.360388	0.360388	0.0684473		0.0191329	0.0326113	0.0127275	0.0116437	0.00331592	0.00546778	0.00995165	0.0232474	0.0404548	0.0919427	0.0577877	0.0810532	0.00480288	0.00342704	0.0601444	0.0497073	0.01204	0.00980382
PWY-7242	0.00270038	0.00270038	0.17322		0.304851	0.11204	0.333781	0.138216	0.338587	0.11262	0.222448	0.111891	0.287998	0.167786	0.110421	0.121592	0.346557	0.107989	0.367874	0.146037	0.393704	0.0431928
PWY-7254	2.27674e-05	2.27674e-05	0.248405		0.551172	0.12381	0.551172	0.127763	0.539505	0.105589	0.711563	0.158494	0.63619	0.181767	0.774711	0.0572607	0.507688	0.170012	0.510986	0.151652	0.380881	0.037045
PWY-7255	0.99094	0.99094	0.0128144		0	0	0	0	0	0	0	0	0.000155893	0.00108006	0	0	0	0	0	0	0	0
PWY-7315	0.0263984	0.0263984	0.130827		9.6388e-05	0.000510037	0	0	0	0	0.000162498	0.000487494	0.000950795	0.00613796	0	0	0	0	0.0099237	0.0170435	0	0
PWY-7323	2.7971e-08	2.7971e-08	0.336705		0.360747	0.0967795	0.429046	0.114589	0.26911	0.0949353	0.179303	0.0932065	0.268123	0.157791	0.534135	0.119393	0.305418	0.063194	0.424723	0.129296	0.375955	0.0199867
PWY-7328	0.343534	0.343534	0.0699201		0.364656	0.0698261	0.329209	0.0748559	0.388367	0.0330882	0.387362	0.134709	0.323311	0.112178	0.306138	0.179155	0.388526	0.0492929	0.321864	0.0703871	0.370217	0.0253137
PWY-7332	0.00139097	0.00139097	0.184558		0.0035855	0.0125526	0	0	0.000163702	0.000463018	0	0	3.01326e-05	0.000208765	0	0	0.00756442	0.00957515	0.00724669	0.0109518	0.0140661	0.011419
PWY-7347	0.00691517	0.00691517	0.156468		0.00891072	0.0108234	0.000840546	0.00158003	0.0178116	0.0345478	0.00326666	0.00599778	0.00477435	0.0111271	0.00919026	0.0214844	0.0203565	0.0194721	0.0124757	0.0229506	0.0329446	0.0187226
PWY-7371	6.98229e-05	6.98229e-05	0.231927		0.231574	0.111172	0.25273	0.141019	0.279246	0.105513	0.200953	0.100922	0.190054	0.13749	0.0230845	0.0345654	0.3062	0.101086	0.254888	0.149174	0.314686	0.0350396
PWY-7374	9.47991e-05	9.47991e-05	0.227324		0.228579	0.111663	0.250233	0.141075	0.279155	0.105549	0.199157	0.100215	0.18951	0.137247	0.0228588	0.0342678	0.303414	0.0997162	0.253337	0.148309	0.306594	0.0385487
PWY-7376	0.0150556	0.0150556	0.141874		0.316888	0.158091	0.176507	0.084926	0.295239	0.178006	0.510759	0.190433	0.360247	0.249957	0.39429	0.183757	0.321045	0.150623	0.209128	0.0549978	0.162534	0.0260973
PWY-7377	0.920337	0.920337	0.0255784		0.000221037	0.000684718	0	0	0	0	0	0	0.000336367	0.00141431	0	0	0	0	0	0	0	0
PWY-7391	0.420254	0.420254	0.0635284		0.000122526	0.000648348	0	0	0	0	0	0	0.00103211	0.00297722	0.000426803	0.00128041	0	0	0.00164129	0.00288636	0	0
PWY-7392	0.00985343	0.00985343	0.149918		0.0647365	0.0981499	0.0629606	0.0560756	0.0191469	0.0329036	0.00596954	0.00936611	0.126236	0.134529	0.126364	0.177966	0.0144367	0.0145115	0.135288	0.131236	0.00934798	0.0115415
PWY-7400	0.00110421	0.00110421	0.188421		0.649516	0.046096	0.643456	0.0171099	0.663266	0.0318362	0.735873	0.0699953	0.683429	0.0743495	0.682982	0.0297616	0.668606	0.0461626	0.638243	0.0226829	0.607716	0.0185845
PWY-7431	8.57204e-05	8.57204e-05	0.228845		0.437328	0.123839	0.426965	0.155255	0.406254	0.111286	0.484276	0.176354	0.494279	0.163239	0.693577	0.078304	0.361257	0.100001	0.409933	0.152474	0.341286	0.0595465
PWY-7539	0.000203864	0.000203864	0.21558		0.535105	0.108645	0.496758	0.130131	0.493941	0.103162	0.620081	0.120315	0.58163	0.140807	0.722329	0.047903	0.48135	0.122443	0.492732	0.129158	0.458595	0.044505
PWY-7560	0.010938	0.010938	0.147958		0.641259	0.0590839	0.624264	0.0206166	0.661082	0.0394945	0.752002	0.0805307	0.664413	0.105567	0.661174	0.0592043	0.672889	0.0572163	0.614512	0.0324208	0.598026	0.0205257
PWY-7616	0.5437	0.5437	0.0544041		0.00222152	0.00806068	0.000753301	0.00153055	0	0	0	0	0.00378071	0.00760202	0.00118109	0.00354327	0.00047425	0.000948501	0.00130576	0.00291977	0	0
PWY-7663	0.48558	0.48558	0.0585742		0.967423	0.100121	0.953234	0.0397128	0.975325	0.0630147	1.05276	0.0937025	0.949847	0.17243	0.997092	0.167829	0.972448	0.0446449	0.886294	0.0951575	0.979849	0.0331897
PWY-7664	0.0174906	0.0174906	0.138971		0.116479	0.137698	0.0169116	0.020187	0.0838651	0.1095	0.0327193	0.0357533	0.0676918	0.116458	0.0419051	0.0761569	0.0891982	0.097016	0.0412745	0.0547793	0.235907	0.0838298
PWY-841	0.000492888	0.000492888	0.201619		0.711482	0.0474302	0.706781	0.0184982	0.725376	0.0331104	0.80096	0.0725469	0.751511	0.0770853	0.755045	0.0278707	0.729548	0.04992	0.702591	0.024325	0.666702	0.020999
PWY-922	0.102713	0.102713	0.101566		0.0033722	0.0116878	0.00102852	0.00137644	0.000934797	0.00156348	0	0	0.00918172	0.0143873	0.00455829	0.0114723	0	0	0.00168955	0.00295776	0	0
PWY0-1061	0.094332	0.094332	0.103539		0.0122546	0.0346394	0.00312542	0.0027818	0.00098371	0.00126654	0.000420733	0.000850482	0.0282083	0.0408032	0.0143856	0.0277712	0.00559522	0.00550637	0.011976	0.0112914	0.00621401	0.00513251
PWY0-1241	0.418414	0.418414	0.0636734		0.47948	0.0833749	0.510146	0.0430278	0.495972	0.0724725	0.586806	0.123993	0.512743	0.150357	0.510582	0.140931	0.521589	0.0521142	0.478015	0.0861879	0.43337	0.0305617
PWY0-1261	7.65536e-06	7.65536e-06	0.263888		0.75381	0.0730447	0.715856	0.136748	0.81666	0.0540797	0.841459	0.0258538	0.748154	0.14246	0.512658	0.235549	0.809006	0.0390574	0.706776	0.136644	0.744431	0.0418572
PWY0-1296	0.0792527	0.0792527	0.107507		0.0228147	0.0317335	0.00537198	0.0053827	0.031783	0.0523675	0.00624221	0.0133714	0.0287906	0.0345715	0.0131117	0.0242219	0.0396155	0.0449315	0.0251244	0.0374302	0.0636973	0.0345828
PWY0-1297	0.108522	0.108522	0.100277		0.0209331	0.0295936	0.00465526	0.00469558	0.0291476	0.0497211	0.00567592	0.0115826	0.0274374	0.0340328	0.0117553	0.0217877	0.0351949	0.0400699	0.0272699	0.0351166	0.056782	0.0310041
PWY0-1298	0.0712385	0.0712385	0.109892		0.0173367	0.0236793	0.00390241	0.00395182	0.0247129	0.0424039	0.00477323	0.00975423	0.0220574	0.0269851	0.00845067	0.0148344	0.0299598	0.0341734	0.0228381	0.0292892	0.0485145	0.0265328
PWY0-1319	0.00316894	0.00316894	0.17043		0.849952	0.0603824	0.845838	0.0268425	0.878501	0.0384558	0.965639	0.0814395	0.886401	0.0985418	0.870119	0.058567	0.883518	0.0588039	0.831151	0.0460866	0.802882	0.02795
PWY0-1338	0.919975	0.919975	0.0256194		0	0	0	0	0	0	0	0	1.7632e-05	8.58324e-05	0	0	0	0	0	0	0	0
PWY0-1415	0.00256121	0.00256121	0.174138		0.360732	0.075268	0.347221	0.0923479	0.376057	0.0590116	0.342469	0.135133	0.33717	0.111379	0.180104	0.175333	0.372683	0.0368106	0.33763	0.0715085	0.381015	0.00881911
PWY0-1479	8.18288e-06	8.18288e-06	0.262956		0.429667	0.109091	0.409305	0.0877308	0.472909	0.0354136	0.465037	0.161194	0.385707	0.163512	0.140112	0.15851	0.4585	0.0751878	0.377504	0.0692652	0.413782	0.0222857
PWY0-1533	1.28707e-07	1.28707e-07	0.317917		0.379083	0.17699	0.603776	0.174362	0.356376	0.195431	0.132132	0.114082	0.303179	0.241764	0.715035	0.232635	0.24738	0.0678655	0.471105	0.233117	0.399327	0.0604838
PWY0-1586	0.000794629	0.000794629	0.193859		0.372362	0.132744	0.381417	0.167268	0.422661	0.12477	0.322811	0.148732	0.359217	0.172512	0.121595	0.13453	0.446839	0.103823	0.410851	0.184019	0.448605	0.0460425
PWY0-162	0.0188719	0.0188719	0.137487		0.74722	0.0562053	0.7411	0.021883	0.766947	0.0357732	0.854002	0.0802567	0.773109	0.105144	0.774658	0.0617907	0.775307	0.0551173	0.727635	0.0392349	0.703429	0.023108
PWY0-166	0.0655356	0.0655356	0.111737		0.179933	0.14929	0.0852681	0.0461225	0.111948	0.103482	0.0370392	0.0466397	0.191741	0.172038	0.174436	0.181186	0.122108	0.105717	0.190912	0.134378	0.271231	0.071304
PWY0-321	0.772611	0.772611	0.0384312		0.00164157	0.00535916	0	0	0	0	0	0	0.000547634	0.00202085	0.000958971	0.00287691	0	0	0.000650128	0.00145373	0	0
PWY0-41	0.994349	0.994349	0.0111708		0.000241258	0.00105824	0	0	0	0	0	0	0.000260911	0.00161193	9.07194e-05	0.000272158	0	0	0	0	0	0
PWY0-42	0.00086324	0.00086324	0.192498		0.353265	0.121774	0.373887	0.130094	0.358672	0.108301	0.485572	0.172557	0.413803	0.192377	0.571715	0.116264	0.300164	0.120592	0.305282	0.143938	0.211324	0.0243002
PWY0-781	0.000493703	0.000493703	0.201593		0.222607	0.139997	0.158252	0.113607	0.0855731	0.12206	0.164404	0.12477	0.138967	0.125899	0.0541695	0.0700129	0.314315	0.156039	0.186658	0.195652	0.324947	0.10752
PWY0-845	0.958868	0.958868	0.0204387		0	0	0	0	0	0	0	0	0.00357762	0.0195503	0	0	0	0	0	0	0	0
PWY0-862	0.0204872	0.0204872	0.135874		0.103477	0.121601	0.0149739	0.0173823	0.0738208	0.0969988	0.0282082	0.0308772	0.0679747	0.101398	0.0403342	0.0653988	0.0779053	0.0849301	0.0357528	0.047638	0.207067	0.0751397
PWY1G-0	0.601022	0.601022	0.0504198		0.00171303	0.00460972	0.000691829	0.000938394	0	0	0	0	0.00425538	0.0109909	0.00335499	0.00609404	0.000419666	0.000839332	0.00248103	0.00281991	0	0
PWY490-3	0.618544	0.618544	0.0492152		0.0109701	0.0181315	0.00579911	0.00754391	0.00248747	0.00228748	0.00114013	0.00223714	0.0106736	0.0244082	0.00216958	0.00254088	0.00455058	0.00600385	0.018125	0.0316043	0.00862394	0.00545952
PWY4FS-7	0.153114	0.153114	0.0919586		0.682318	0.138276	0.758247	0.0457933	0.721132	0.1171	0.613794	0.22168	0.638553	0.192836	0.751365	0.0786845	0.74982	0.0487734	0.760819	0.049498	0.731089	0.0254784
PWY4FS-8	0.153114	0.153114	0.0919586		0.682318	0.138276	0.758247	0.0457933	0.721132	0.1171	0.613794	0.22168	0.638553	0.192836	0.751365	0.0786845	0.74982	0.0487734	0.760819	0.049498	0.731089	0.0254784
PWYG-321	0.0168421	0.0168421	0.139706		0.120051	0.141999	0.0174292	0.0209714	0.0866421	0.113306	0.0338715	0.0369951	0.0694682	0.120557	0.0430036	0.0782567	0.0926603	0.100779	0.0428619	0.0568811	0.244847	0.0870416
PYRIDNUCSAL-PWY	0.000621921	0.000621921	0.19786		0.630918	0.0759817	0.626063	0.0176794	0.665033	0.0507026	0.769438	0.0992181	0.685076	0.115539	0.657672	0.0271855	0.669141	0.0751091	0.622072	0.0268953	0.556282	0.0257056
PYRIDNUCSYN-PWY	0.0973082	0.0973082	0.102822		0.626683	0.0732746	0.618926	0.0223257	0.661113	0.0456098	0.738789	0.096138	0.649271	0.138787	0.627012	0.0854303	0.658298	0.0533494	0.593608	0.0519052	0.573067	0.0188931
PYRIDOXSYN-PWY	0.982424	0.982424	0.0156283		0	0	0	0	0	0	0	0	0.00442618	0.0277283	0	0	0	0	0	0	0	0
REDCITCYC	0.00513047	0.00513047	0.161882		0.656795	0.127016	0.648162	0.190289	0.7189	0.0752272	0.59707	0.215974	0.596149	0.195765	0.405046	0.21551	0.723522	0.0694081	0.623598	0.183399	0.724799	0.0218724
RHAMCAT-PWY	5.59884e-08	5.59884e-08	0.328248		0.017673	0.0201812	0.00076573	0.00187565	0.00643569	0.0101339	0.00400544	0.0086294	0.00584735	0.0138073	0.00257104	0.00526489	0.011076	0.014305	0.0285632	0.0389163	0.061222	0.0346184
RIBOSYN2-PWY	0.000636114	0.000636114	0.197494		0.633721	0.0439778	0.630699	0.0167373	0.647315	0.0301768	0.717516	0.0646605	0.665774	0.0694943	0.669695	0.0288502	0.653784	0.0453108	0.626093	0.0218169	0.590241	0.0217554
RUMP-PWY	0.500363	0.500363	0.0574964		0.0104937	0.0241164	0.00145554	0.00307488	0.00359224	0.00627129	0	0	0.00851106	0.0199186	0.0213579	0.0488479	0.00344925	0.0041091	0.0226767	0.0424084	0.00737084	0.00413896
SALVADEHYPOX-PWY	0.0149974	0.0149974	0.141948		0.498915	0.107554	0.525481	0.123268	0.519529	0.129877	0.392172	0.176267	0.430688	0.172116	0.333499	0.176136	0.540587	0.134494	0.554183	0.130858	0.543413	0.0394995
SER-GLYSYN-PWY	0.350511	0.350511	0.069305		0.841292	0.0357502	0.865203	0.0247785	0.847886	0.0409486	0.842657	0.0173349	0.83006	0.0425011	0.82019	0.0330401	0.831911	0.0288207	0.832264	0.0343564	0.833385	0.0260548
SO4ASSIM-PWY	0.121368	0.121368	0.0976244		0.691034	0.0845039	0.685634	0.031744	0.733386	0.027248	0.796562	0.0833073	0.702087	0.140614	0.704598	0.126455	0.671042	0.0970658	0.616657	0.110485	0.647286	0.0316805
SUCSYN-PWY	0.00181408	0.00181408	0.180062		0.0265932	0.0312606	0.00268606	0.00500491	0.0422777	0.0710611	0.0101976	0.0184269	0.0138511	0.0304677	0.020987	0.044506	0.0570695	0.0521972	0.0330454	0.0586813	0.0902577	0.047464
SULFATE-CYS-PWY	0.077091	0.077091	0.108128		0.711888	0.0959455	0.656999	0.0886514	0.689466	0.093207	0.784143	0.0893843	0.711278	0.128386	0.789439	0.0985204	0.681134	0.10221	0.630766	0.100869	0.698653	0.0447164
TCA	0.0621112	0.0621112	0.112914		0.752582	0.0710578	0.787601	0.024575	0.770013	0.038945	0.840017	0.130867	0.819128	0.116802	0.797624	0.0734599	0.766927	0.0446905	0.76796	0.0341524	0.72621	0.0221842
TCA-GLYOX-BYPASS	0.0604168	0.0604168	0.113518		0.530832	0.116233	0.574629	0.0848363	0.557716	0.0819625	0.640333	0.177966	0.614894	0.165205	0.611795	0.142274	0.52172	0.0821166	0.514247	0.103611	0.443291	0.0469831
TEICHOICACID-PWY	0.769582	0.769582	0.038654		0.00504119	0.0180313	0.000991838	0.00205923	0.00103697	0.00262468	0	0	0.00644537	0.0156167	0.00339586	0.00751494	0	0	0	0	0	0
THRESYN-PWY	0.000770807	0.000770807	0.194359		0.748309	0.0531691	0.750294	0.0392882	0.78002	0.0396008	0.839521	0.0467352	0.772588	0.0726924	0.722814	0.0387175	0.787388	0.0406584	0.742027	0.0512309	0.719306	0.0281279
TRNA-CHARGING-PWY	7.86288e-05	7.86288e-05	0.230145		0.563121	0.112867	0.544162	0.164149	0.612439	0.0711665	0.546441	0.193144	0.523221	0.169954	0.26238	0.209448	0.628682	0.0363145	0.549068	0.151687	0.599404	0.0255474
TRPSYN-PWY	0.0874959	0.0874959	0.105264		0.691247	0.0540611	0.683819	0.0222407	0.711314	0.0333169	0.791182	0.0737209	0.706928	0.115854	0.705085	0.0839443	0.719646	0.0489275	0.661397	0.0607002	0.65616	0.0191805
TYRFUMCAT-PWY	8.26482e-05	8.26482e-05	0.229395		0.0177193	0.0200521	0.00147814	0.00203615	0.0242645	0.0427302	0.00512867	0.011312	0.0112214	0.0228721	0.00430545	0.00716184	0.0318797	0.0338078	0.0128353	0.0182589	0.0688574	0.0384961
UBISYN-PWY	1.23744e-06	1.23744e-06	0.288715		0.407893	0.10127	0.364313	0.095263	0.430563	0.0436518	0.436537	0.155252	0.33748	0.154163	0.11646	0.134649	0.424203	0.0743061	0.325957	0.0742941	0.402312	0.0233908
UDPNAGSYN-PWY	0.000255369	0.000255369	0.212063		0.685658	0.0409742	0.679849	0.0240702	0.703656	0.031362	0.763276	0.0468557	0.713948	0.0596534	0.679046	0.0180791	0.715402	0.0355541	0.679707	0.0349246	0.657428	0.0248442
VALSYN-PWY	4.11085e-09	4.11085e-09	0.359372		1.13894	0.137169	1.31053	0.233221	1.11302	0.121579	1.06222	0.0687511	1.1112	0.191628	1.5867	0.293201	1.02357	0.0600233	1.19741	0.272346	1.06265	0.0194985
